# Supplementary material for: Multiple Loci Are Associated with White Blood Cell Phenotypes
Source: PLoS Genet. 2011 Jun 30;7(6):e1002113. doi: 10.1371/journal.pgen.1002113 (PMC3128114; doi:10.1371/journal.pgen.1002113)
Supplement: Table S2 — Full discovery findings and replication results for SNPs of interest from the discovery stage of analyses. (XLS) [file pgen.1002113.s012.xls]

## Sheet: supplemental table 2
				Discovery			Replication			Joint
Phenotype	SNP	EffectAllele	AlternativeAllele	Beta	SE	P	Beta	SE	P	Beta	SE	P	EffectHeterogeneityP.value	CHR	BP	Chr	Position.Build36.	InRefGene	RefGenes.60kbfromSNP	ClosestRefGene	DistanceFromClosestRefGene	2ndClosestRefGene	DistanceFrom2ndRefGene	maj_all	min_all	InRefGene.y	RefGenes60kb	ClosestRefGene.y
Basophils	rs4328821	a	g	0.01	0.0018	2.58e-08	0.0099	0.0022	8.4e-06	0.0099599	0.00139312	4.36003e-13	0.2182	3	129799125	3	129799125	NA	C3orf27;RPN1	C3orf27	21506	RPN1	22377	G	A		PSORS1C1;CDSN;C6orf15	C6orf15
Lymphocytes	rs10402422	a	g	-0.0155	0.0028	1.67e-08	-0.0138	0.0043	0.001417	-0.0149938	0.00234639	8.28626e-11	0.929	19	16336388	19	16336388	EPS15L1	EPS15L1;KLF2	EPS15L1	2981	KLF2	37051	G	C		PSORS1C1;CDSN;C6orf15	C6orf15
Lymphocytes	rs10404046	c	g	-0.0157	0.0027	8.97e-09	-0.0132	0.0043	0.002119	-0.0149931	0.0022866	2.74665e-11	0.9354	19	16338255	19	16338255	EPS15L1	EPS15L1;KLF2	EPS15L1	4848	KLF2	38918	C	G		PSORS1C1;CDSN;C6orf15	C6orf15
Lymphocytes	rs10411936	a	g	0.0156	0.0026	3.85e-09	0.0143	0.0042	0.000641	0.0152398	0.00221069	2.71792e-12	0.98	19	16409375	19	16409375	EPS15L1	C19orf44;EPS15L1;CALR3	EPS15L1	34387	CALR3	41512	A	C		PSORS1C1;CDSN;C6orf15	C6orf15
Lymphocytes	rs11878602	a	c	-0.0156	0.0026	3.42e-09	-0.0138	0.0042	0.0009688	-0.0151013	0.00221069	4.21501e-12	0.9748	19	16416153	19	16416153	EPS15L1	C19orf44;EPS15L1;CALR3	EPS15L1	27609	CALR3	34734	T	C		PSORS1C1;CDSN;C6orf15	C6orf15
Lymphocytes	rs1870071	t	c	-0.0169	0.0031	3.31e-08	-0.014	0.0042	0.0007725	-0.0158773	0.00249418	9.71789e-11	0.9899	19	16366106	19	16366106	EPS15L1	EPS15L1	EPS15L1	32699	KLF2	66769	T	G		PSORS1C1;CDSN;C6orf15	C6orf15
Lymphocytes	rs2034892	a	g	-0.0155	0.0027	1.29e-08	-0.0133	0.0043	0.001944	-0.0148779	0.0022866	3.84489e-11	0.9284	19	16352549	19	16352549	EPS15L1	EPS15L1;KLF2	EPS15L1	19142	KLF2	53212	C	T		PSORS1C1;CDSN;C6orf15	C6orf15
Lymphocytes	rs2249742	t	c	0.014	0.0024	1.04e-08	0.0084	0.0038	0.02918	0.0124032	0.00202917	4.90645e-10	0.6665	6	31348700	6	31348700	NA	HLA-C	HLA-C	866	HCG27	68977	A	G		PSORS1C1;CDSN;C6orf15	C6orf15
Lymphocytes	rs2290669	a	c	0.0174	0.0032	4.55e-08	0.0219	0.0052	2.3e-05	0.0186361	0.00272531	4.01116e-12	0.819	19	16356774	19	16356774	EPS15L1	EPS15L1;KLF2	EPS15L1	23367	KLF2	57437	G	A		PSORS1C1;CDSN;C6orf15	C6orf15
Lymphocytes	rs2524079	a	g	0.0139	0.0025	1.85e-08	0.0183	0.0049	0.0002034	0.0148088	0.0022269	1.46603e-11	0.2367	6	31350153	6	31350153	NA	HLA-C	HLA-C	2319	HCG27	70430	C	T		PSORS1C1;CDSN;C6orf15	C6orf15
Lymphocytes	rs2607278	t	c	0.0155	0.0027	5.65e-09	0.0141	0.0042	0.0008163	0.0150906	0.00227118	1.5224e-11	0.9807	19	16429197	19	16429197	EPS15L1	C19orf44;EPS15L1;CALR3	EPS15L1	14565	CALR3	21690	C	G		CDSN;PSORS1C1;C6orf15	C6orf15
Lymphocytes	rs7256818	a	c	0.0156	0.0027	4.91e-09	0.0141	0.0042	0.0007987	0.0151614	0.00227118	1.23159e-11	0.9768	19	16419766	19	16419766	EPS15L1	C19orf44;EPS15L1;CALR3	EPS15L1	23996	CALR3	31121	G	A		PSORS1C1;CDSN;C6orf15	C6orf15
Lymphocytes	rs8110761	a	g	0.0156	0.0027	7.16e-09	0.0129	0.0042	0.002309	0.0148105	0.00227118	3.49106e-11	0.9649	19	16362005	19	16362005	EPS15L1	EPS15L1	EPS15L1	28598	KLF2	62668	A	G		PSORS1C2;PSORS1C1;CDSN;C6orf15	C6orf15
Lymphocytes	rs8113386	c	g	-0.0158	0.0028	1.12e-08	-0.012	0.0053	0.02359	-0.0149708	0.00247574	7.37795e-10	0.7891	19	16332871	19	16332871	NA	EPS15L1;KLF2	EPS15L1	536	KLF2	33534	G	A		PSORS1C2;PSORS1C1;CDSN;C6orf15	C6orf15
Lymphocytes	rs873636	a	g	-0.0154	0.0027	6.65e-09	-0.0137	0.0042	0.0009992	-0.0149029	0.00227118	2.65931e-11	0.9743	19	16375771	19	16375771	EPS15L1	EPS15L1	EPS15L1	42364	CALR3	75116	A	C		PSORS1C2;PSORS1C1;CDSN;C6orf15;CCHCR1	C6orf15
Monocytes	rs10098310	a	g	-0.031	0.0048	1.44e-10	-0.038	0.0058	5.27e-11	-0.0338454	0.00369789	2.77817e-20	0.6007	8	130682796	8	130682796	NA	NA	MLZE	146828	FAM49B	240103	C	T		PSORS1C2;PSORS1C1;CDSN;C6orf15;CCHCR1	C6orf15
Monocytes	rs10107630	t	c	-0.0303	0.0048	3.71e-10	-0.0379	0.0059	1.05e-10	-0.0333269	0.00372342	1.76754e-19	0.5716	8	130672817	8	130672817	NA	NA	MLZE	156807	FAM49B	250082	C	G		PSORS1C2;PSORS1C1;CDSN;C6orf15;CCHCR1	C6orf15
Monocytes	rs10123393	t	c	-0.0451	0.0059	2.78e-14	-0.0333	0.0076	1.33e-05	-0.0406627	0.00466048	1.33075e-18	0.1578	9	112981491	9	112981491	NA	NA	EDG2	141305	OR2K2	148093	C	T		PSORS1C2;PSORS1C1;CDSN;C6orf15;CCHCR1	C6orf15
Monocytes	rs10124626	a	c	-0.0452	0.0059	2.44e-14	-0.0328	0.0078	2.3e-05	-0.0406873	0.00470548	2.64871e-18	0.1441	9	112979928	9	112979928	NA	NA	EDG2	139742	OR2K2	149656	A	G		PSORS1C2;PSORS1C1;CDSN;C6orf15;CCHCR1	C6orf15
Monocytes	rs10817149	a	g	0.0344	0.0048	8.03e-13	0.0236	0.0064	0.0002345	0.030512	0.00384	9.64448e-16	0.1306	9	112917232	9	112917232	NA	NA	EDG2	77046	OR2K2	212352	G	A	HLA-C	HLA-C	HLA-C
Monocytes	rs10980800	t	c	-0.0441	0.0057	1.13e-14	-0.039	0.0067	7.03e-09	-0.0419586	0.00434145	2.13041e-22	0.6248	9	112955726	9	112955726	NA	NA	EDG2	115540	OR2K2	173858	C	T		HLA-C	HLA-C
Monocytes	rs10980802	a	g	0.0313	0.0047	2.81e-11	0.0294	0.0058	3.39e-07	0.0305469	0.00365158	2.9961e-17	0.3703	9	112958677	9	112958677	NA	NA	EDG2	118491	OR2K2	170907	G	C		HLA-C	HLA-C
Monocytes	rs12337595	a	g	-0.0455	0.0059	1.6e-14	-0.0333	0.0078	1.82e-05	-0.04106	0.00470548	1.31918e-18	0.1257	9	112967622	9	112967622	NA	NA	EDG2	127436	OR2K2	161962	A	T		HLA-C	HLA-C
Monocytes	rs12339151	t	c	0.0453	0.0059	2.22e-14	0.0325	0.0076	2.01e-05	0.0404867	0.00466048	1.85676e-18	0.1598	9	112996722	9	112996722	NA	NA	OR2K2	132862	EDG2	156536	C	A		HLA-B;HLA-C	HLA-C
Monocytes	rs12339649	a	g	-0.0419	0.0057	1.51e-13	-0.038	0.0065	6.72e-09	-0.0402046	0.0042856	3.2572e-21	0.8674	9	112984867	9	112984867	NA	NA	EDG2	144681	OR2K2	144717	C	T	IKZF3	GSDML;ZPBP2;ORMDL3;IKZF3	IKZF3
Monocytes	rs12346499	t	c	-0.0325	0.0047	6.38e-12	-0.0205	0.0064	0.00133	-0.0282957	0.00378822	4.02822e-14	0.2502	9	112942702	9	112942702	NA	NA	EDG2	102516	OR2K2	186882	A	G		PSMD3;GSDM1;GSDML;ZPBP2;ORMDL3	ORMDL3
Monocytes	rs12346772	a	g	-0.0456	0.0059	1.44e-14	-0.0331	0.0078	2e-05	-0.0410509	0.00470548	1.34212e-18	0.1275	9	112960420	9	112960420	NA	NA	EDG2	120234	OR2K2	169164	C	T		PSMD3;GSDM1;GSDML;ORMDL3	ORMDL3
Monocytes	rs12350763	a	g	-0.0456	0.0059	1.47e-14	-0.0332	0.0078	1.94e-05	-0.0410873	0.00470548	1.25343e-18	0.1272	9	112963544	9	112963544	NA	NA	EDG2	123358	OR2K2	166040	C	G		PSMD3;GSDM1;GSDML;ORMDL3	GSDM1
Monocytes	rs13277237	a	g	-0.031	0.0048	1.45e-10	-0.038	0.0058	5.77e-11	-0.0338454	0.00369789	2.77817e-20	0.5797	8	130673745	8	130673745	NA	NA	MLZE	155879	FAM49B	249154	C	T		PSMD3;GSDM1;GSDML;ORMDL3	GSDM1
Monocytes	rs1330279	a	g	0.0455	0.0059	1.58e-14	0.0334	0.0078	1.8e-05	0.0410964	0.00470548	1.23199e-18	0.126	9	112966729	9	112966729	NA	NA	EDG2	126543	OR2K2	162855	G	T		PSMD3;GSDM1;GSDML;ORMDL3	GSDM1
Monocytes	rs1375493	a	g	0.0347	0.0048	8.4e-13	0.0364	0.0059	7.62e-10	0.0353771	0.00372342	1.03705e-21	0.9913	2	182032011	2	182032011	ITGA4	ITGA4	ITGA4	2148	CERKL	77639	C	G		PSMD3;GSDM1;GSDML;ORMDL3	GSDM1
Monocytes	rs1449263	t	c	0.0361	0.0048	6.71e-14	0.0365	0.0057	2.13e-10	0.036266	0.00367157	2.60588e-23	0.9991	2	182027546	2	182027546	NA	ITGA4	ITGA4	2317	CERKL	82104	A	G		PSMD3;GSDM1;GSDML;ORMDL3	GSDM1
Monocytes	rs17207270	a	g	0.0451	0.0059	2.8e-14	0.0329	0.0076	1.54e-05	0.0405123	0.00466048	1.76904e-18	0.1579	9	112990865	9	112990865	NA	NA	OR2K2	138719	EDG2	150679	T	C		CSF3;PSMD3;GSDM1;GSDML;ORMDL3	GSDM1
Monocytes	rs17228425	c	g	-0.045	0.0078	8.08e-09	-0.0288	0.0105	0.006112	-0.0392392	0.0062614	1.84217e-10	0.2085	9	113073157	9	113073157	NA	OR2K2	OR2K2	56427	KIAA0368	89636	G	A		CSF3;PSMD3;GSDM1;GSDML;ORMDL3	GSDM1
Monocytes	rs17812386	a	g	0.0451	0.0059	2.82e-14	0.0333	0.0076	1.33e-05	0.0406627	0.00466048	1.33075e-18	0.1575	9	112982709	9	112982709	NA	NA	EDG2	142523	OR2K2	146875	T	C		CSF3;PSMD3;GSDM1;GSDML;ORMDL3	GSDM1
Monocytes	rs17813544	a	g	-0.049	0.0083	3.68e-09	-0.0305	0.0116	0.008316	-0.0427357	0.00675005	1.21655e-10	0.2982	9	113039855	9	113039855	NA	NA	OR2K2	89729	KIAA0368	122938	C	A		CSF3;PSMD3;GSDM1;GSDML;ORMDL3	GSDM1
Monocytes	rs17813724	t	c	-0.0412	0.0073	1.38e-08	-0.0283	0.009	0.001607	-0.0360809	0.00566948	9.82463e-11	0.05062	9	113043287	9	113043287	NA	NA	OR2K2	86297	KIAA0368	119506	A	G		CSF3;PSMD3;GSDM1;GSDML;ORMDL3	GSDM1
Monocytes	rs1888190	t	c	-0.0344	0.0048	4.43e-13	-0.0243	0.0057	2.19e-05	-0.0302094	0.00367157	9.52493e-17	0.1662	9	112930821	9	112930821	NA	NA	EDG2	90635	OR2K2	198763	C	T	GSDM1	CSF3;PSMD3;GSDM1;GSDML;MED24;ORMDL3	GSDM1
Monocytes	rs1991866	c	g	-0.0318	0.0048	4.58e-11	-0.037	0.006	7.51e-10	-0.0338293	0.00374817	8.9404e-20	0.7468	8	130693287	8	130693287	NA	NA	MLZE	136337	FAM49B	229612	C	T	PSMD3	CSF3;PSMD3;GSDM1;MED24;ORMDL3	PSMD3
Monocytes	rs2039183	a	c	0.0494	0.0081	1.03e-09	0.0324	0.0076	2.11e-05	0.0403591	0.00554235	1.64505e-13	0.09525	9	112998172	9	112998172	NA	NA	OR2K2	131412	EDG2	157986	G	A	PSMD3	CSF3;PSMD3;GSDM1;MED24;ORMDL3	PSMD3
Monocytes	rs2124440	a	g	0.0359	0.0048	6.93e-14	0.0349	0.0056	4.83e-10	0.0354765	0.00364443	1.07508e-22	0.9817	2	182036459	2	182036459	ITGA4	ITGA4	ITGA4	6596	CERKL	73191	G	C	PSMD3	CSF3;PSMD3;GSDM1;MED24;ORMDL3	PSMD3
Monocytes	rs2150052	a	t	0.0314	0.0047	2.48e-11	0.0263	0.0064	4.18e-05	0.0296132	0.00378822	2.70113e-15	0.2421	9	112984888	9	112984888	NA	NA	OR2K2	144696	EDG2	144702	A	C	PSMD3	CSF3;PSMD3;GSDM1;MED24;ORMDL3	PSMD3
Monocytes	rs2163952	t	c	-0.0315	0.0049	1.11e-10	-0.0396	0.0062	1.49e-10	-0.0346142	0.00384434	1.0888e-19	0.4831	8	130679571	8	130679571	NA	NA	MLZE	150053	FAM49B	243328	C	T	PSMD3	CSF3;PSMD3;GSDM1;MED24;ORMDL3	PSMD3
Monocytes	rs2418135	a	g	-0.0325	0.0047	6.35e-12	-0.0203	0.0064	0.001388	-0.0282256	0.00378822	4.63536e-14	0.2505	9	112941130	9	112941130	NA	NA	EDG2	100944	OR2K2	188454	C	T	PSMD3	CSF3;PSMD3;GSDM1;MED24;ORMDL3	PSMD3
Monocytes	rs4407843	a	c	0.031	0.0048	9.76e-11	0.038	0.0058	5.03e-11	0.0338454	0.00369789	2.77817e-20	0.5803	8	130678550	8	130678550	NA	NA	MLZE	151074	FAM49B	244349	G	C	PSMD3	CSF3;PSMD3;GSDM1;MED24	PSMD3
Monocytes	rs4480083	t	c	-0.0309	0.0048	9.83e-11	-0.0379	0.0058	5.64e-11	-0.0337454	0.00369789	3.56737e-20	0.58	8	130678502	8	130678502	NA	NA	MLZE	151122	FAM49B	244397	T	C	PSMD3	CSF3;PSMD3;GSDM1;MED24	PSMD3
Monocytes	rs7023923	t	c	0.0317	0.0047	1.71e-11	0.0254	0.0064	6.94e-05	0.0294928	0.00378822	3.4751e-15	0.1656	9	112965355	9	112965355	NA	NA	EDG2	125169	OR2K2	164229	T	C	PSMD3	CSF3;PSMD3;GSDM1;MED24	PSMD3
Monocytes	rs7034139	a	c	0.0456	0.0059	1.5e-14	0.0332	0.0078	1.94e-05	0.0410873	0.00470548	1.25343e-18	0.1269	9	112964338	9	112964338	NA	NA	EDG2	124152	OR2K2	165246	G	C	PSMD3	CSF3;PSMD3;GSDM1;MED24	PSMD3
Monocytes	rs824016	a	t	-0.0272	0.0048	1.03e-08	-0.0268	0.0063	1.97e-05	-0.0270531	0.00381807	6.92541e-13	0.2196	9	113044530	9	113044530	NA	NA	OR2K2	85054	KIAA0368	118263	C	T	PSMD3	CSF3;PSMD3;GSDM1;MED24	PSMD3
Monocytes	rs877544	a	t	0.0345	0.0048	3.98e-13	0.0217	0.0064	0.0006997	0.029892	0.00384	3.50293e-15	0.1209	9	112935566	9	112935566	NA	NA	EDG2	95380	OR2K2	194018	C	T	PSMD3	CSF3;PSMD3;GSDM1;MED24	PSMD3
Monocytes	rs9880192	c	g	-0.0284	0.005	1.35e-08	-0.0273	0.0064	2.08e-05	-0.0279831	0.00394012	6.14443e-13	0.8879	3	129780259	3	129780259	NA	C3orf27;RPN1	C3orf27	2640	RPN1	41243	C	T		CSF3;PSMD3;GSDM1;MED24	PSMD3
Neutrophils	rs1007655	a	g	0.0274	0.0045	8.18e-10	0.0243	0.0063	0.0001115	0.0263527	0.0036618	3.08546e-13	0.4256	17	35364945	17	35364945	NA	PSMD3;GSDM1;GSDML;ORMDL3	GSDM1	7806	PSMD3	25640	G	A		CSF3;PSMD3;GSDM1;MED24;THRA	CSF3
Neutrophils	rs1042658	t	c	0.043	0.0044	6.18e-23	0.0369	0.0059	3.75e-10	0.0408199	0.00352716	2.82302e-31	0.2933	17	35427428	17	35427428	CSF3	CSF3;PSMD3;GSDM1;MED24;THRA	CSF3	163	MED24	1448	G	C		CSF3;PSMD3;GSDM1;MED24;THRA	CSF3
Neutrophils	rs11078930	t	c	-0.0376	0.0046	3.65e-16	-0.0375	0.0065	8.05e-09	-0.0375666	0.00375485	7.25668e-24	0.2511	17	35395481	17	35395481	PSMD3	CSF3;PSMD3;GSDM1;MED24;ORMDL3	PSMD3	4896	GSDM1	7936	G	A	CSF3	CSF3;PSMD3;GSDM1;MED24;THRA	CSF3
Neutrophils	rs11655264	c	g	-0.0363	0.0043	3.6e-17	-0.0349	0.0058	2.43e-09	-0.0358034	0.00345424	1.78755e-25	0.352	17	35392521	17	35392521	PSMD3	CSF3;PSMD3;GSDM1;MED24;ORMDL3	PSMD3	1936	GSDM1	4976	A	T	MED24	CSF3;PSMD3;GSDM1;MED24;THRA	MED24
Neutrophils	rs11658328	t	c	0.0408	0.0043	9.41e-22	0.0319	0.0057	1.88e-08	0.037572	0.00343276	3.50532e-28	0.6325	17	35402762	17	35402762	PSMD3	CSF3;PSMD3;GSDM1;MED24	PSMD3	4976	GSDM1	15217	G	T	MED24	CSF3;PSMD3;GSDM1;MED24;THRA	MED24
Neutrophils	rs12451897	t	g	-0.0345	0.0043	1.34e-15	-0.0389	0.0059	3.64e-11	-0.0360264	0.00347502	1.7471e-25	0.2217	17	35432801	17	35432801	MED24	CSF3;PSMD3;GSDM1;MED24;THRA	MED24	3925	CSF3	5210	A	G	MED24	CSF3;PSMD3;GSDM1;MED24;THRA	MED24
Neutrophils	rs12453334	t	c	-0.0352	0.0044	9.01e-16	-0.0398	0.0059	1.83e-11	-0.036844	0.00352716	7.6581e-26	0.2398	17	35406999	17	35406999	PSMD3	CSF3;PSMD3;GSDM1;MED24	PSMD3	739	CSF3	18214	G	T	MED24	CSF3;PSMD3;GSDM1;MED24;THRA	MED24
Neutrophils	rs17609240	t	g	-0.0268	0.0044	1.6e-09	-0.0243	0.0065	0.0001682	-0.0260144	0.00364368	4.6803e-13	0.4038	17	35364215	17	35364215	NA	PSMD3;GSDM1;GSDML;ORMDL3	GSDM1	8536	PSMD3	26370	G	T	MED24	CSF3;PSMD3;GSDM1;MED24;THRA	MED24
Neutrophils	rs2227319	a	g	-0.035	0.0043	5.82e-16	-0.0391	0.0058	2.19e-11	-0.0364542	0.00345424	2.44771e-26	0.2437	17	35424371	17	35424371	NA	CSF3;PSMD3;GSDM1;MED24;THRA	CSF3	842	MED24	4505	T	C	MED24	CSF3;NR1D1;PSMD3;MED24;THRA	MED24
Neutrophils	rs2227321	c	g	-0.0349	0.0043	7.26e-16	-0.0391	0.0058	2.21e-11	-0.0363897	0.00345424	2.98583e-26	0.2352	17	35424820	17	35424820	NA	CSF3;PSMD3;GSDM1;MED24;THRA	CSF3	393	MED24	4056	G	A	MED24	CSF3;NR1D1;PSMD3;MED24;THRA	MED24
Neutrophils	rs2227322	c	g	-0.0432	0.0044	3.69e-23	-0.0366	0.0059	4.21e-10	-0.0408412	0.00352716	2.63103e-31	0.3348	17	35425194	17	35425194	NA	CSF3;PSMD3;GSDM1;MED24;THRA	CSF3	19	MED24	3682	G	A		CSF3;NR1D1;PSMD3;MED24;THRA	MED24
Neutrophils	rs2241245	t	c	-0.0408	0.0043	9.08e-22	-0.032	0.0057	1.69e-08	-0.0376083	0.00343276	3.11938e-28	0.6315	17	35404540	17	35404540	PSMD3	CSF3;PSMD3;GSDM1;MED24	PSMD3	3198	GSDM1	16995	T	C		CSF3;NR1D1;MED24;THRA	THRA
Neutrophils	rs2270401	a	t	0.0346	0.0043	1.25e-15	0.0391	0.0059	2.49e-11	0.0361611	0.00347502	1.16382e-25	0.2212	17	35429782	17	35429782	MED24	CSF3;PSMD3;GSDM1;MED24;THRA	MED24	906	CSF3	2191	C	T	IKZF3	GSDML;ZPBP2;ORMDL3;IKZF3	IKZF3
Neutrophils	rs2302774	t	g	-0.0341	0.0044	6.34e-15	-0.0374	0.0059	3.12e-10	-0.0352794	0.00352716	7.45179e-24	0.2063	17	35436616	17	35436616	MED24	CSF3;PSMD3;GSDM1;MED24;THRA	MED24	7740	CSF3	9025	A	G		PSMD3;GSDM1;GSDML;ZPBP2;ORMDL3	ORMDL3
Neutrophils	rs2302777	a	g	0.0344	0.0043	1.72e-15	0.0391	0.0059	3.13e-11	0.0360305	0.00347502	1.72582e-25	0.2136	17	35433018	17	35433018	MED24	CSF3;PSMD3;GSDM1;MED24;THRA	MED24	4142	CSF3	5427	C	T		PSMD3;GSDM1;GSDML;ORMDL3	ORMDL3
Neutrophils	rs2305481	a	g	-0.0345	0.0044	3.79e-15	-0.0382	0.006	1.55e-10	-0.0357939	0.00354818	3.12258e-24	0.2172	17	35392150	17	35392150	PSMD3	CSF3;PSMD3;GSDM1;MED24;ORMDL3	PSMD3	1565	GSDM1	4605	C	G		PSMD3;GSDM1;GSDML;ORMDL3	GSDM1
Neutrophils	rs2305482	a	c	0.0397	0.0043	1.01e-20	0.0315	0.0057	3.99e-08	0.0367259	0.00343276	5.16298e-27	0.672	17	35394453	17	35394453	PSMD3	CSF3;PSMD3;GSDM1;MED24;ORMDL3	PSMD3	3868	GSDM1	6908	C	T		PSMD3;GSDM1;GSDML;ORMDL3	GSDM1
Neutrophils	rs2313640	t	c	0.0275	0.0045	7.76e-10	0.024	0.0063	0.0001289	0.0263176	0.0036618	3.31015e-13	0.3838	17	35365371	17	35365371	NA	CSF3;PSMD3;GSDM1;GSDML;ORMDL3	GSDM1	7380	PSMD3	25214	G	T		PSMD3;GSDM1;GSDML;ORMDL3	GSDM1
Neutrophils	rs25645	a	g	-0.0352	0.0044	1.67e-15	-0.0385	0.006	1.55e-10	-0.036354	0.00354818	6.17841e-25	0.3429	17	35426669	17	35426669	CSF3	CSF3;PSMD3;GSDM1;MED24;THRA	CSF3	922	MED24	2207	C	G		PSMD3;GSDM1;GSDML;ORMDL3	GSDM1
Neutrophils	rs3213762	a	g	-0.0429	0.0044	8.56e-23	-0.037	0.0059	3.81e-10	-0.0407914	0.00352716	3.10199e-31	0.2708	17	35432153	17	35432153	MED24	CSF3;PSMD3;GSDM1;MED24;THRA	MED24	3277	CSF3	4562	A	G		PSMD3;GSDM1;GSDML;ORMDL3	GSDM1
Neutrophils	rs3859192	t	c	0.0293	0.0052	1.79e-08	0.0357	0.0058	9.43e-10	0.0321519	0.00387176	5.02399e-17	0.5629	17	35382174	17	35382174	GSDM1	CSF3;PSMD3;GSDM1;GSDML;MED24;ORMDL3	GSDM1	5371	PSMD3	8411	T	C		CSF3;PSMD3;GSDM1;GSDML;ORMDL3	GSDM1
Neutrophils	rs4065321	t	c	-0.0401	0.0043	4.09e-21	-0.0311	0.0057	4.8e-08	-0.0368358	0.00343276	3.65359e-27	0.7098	17	35397074	17	35397074	PSMD3	CSF3;PSMD3;GSDM1;MED24;ORMDL3	PSMD3	6489	GSDM1	9529	G	A		CSF3;PSMD3;GSDM1;GSDML;ORMDL3	GSDM1
Neutrophils	rs4065985	c	g	0.024	0.0044	4.7e-08	0.0226	0.0065	0.0004668	0.0235601	0.00364368	5.03132e-11	0.1242	17	35355458	17	35355458	NA	PSMD3;GSDM1;GSDML;ORMDL3	GSDM1	17293	ORMDL3	18078	T	C		CSF3;PSMD3;GSDM1;GSDML;ORMDL3	GSDM1
Neutrophils	rs4794822	t	c	0.0432	0.0044	3.64e-23	0.0365	0.0059	4.43e-10	0.0408055	0.00352716	2.96096e-31	0.3535	17	35410238	17	35410238	NA	CSF3;PSMD3;GSDM1;MED24	PSMD3	2500	CSF3	14975	C	A		CSF3;PSMD3;GSDM1;GSDML;ORMDL3	GSDM1
Neutrophils	rs6503527	a	g	0.0276	0.0045	6.54e-10	0.0241	0.0063	0.0001448	0.0264176	0.0036618	2.7093e-13	0.3808	17	35368245	17	35368245	NA	CSF3;PSMD3;GSDM1;GSDML;ORMDL3	GSDM1	4506	PSMD3	22340	A	G		CSF3;PSMD3;GSDM1;GSDML;ORMDL3	GSDM1
Neutrophils	rs709592	t	c	0.043	0.0044	6.35e-23	0.0371	0.0059	3.33e-10	0.0408914	0.00352716	2.22854e-31	0.293	17	35429079	17	35429079	MED24	CSF3;PSMD3;GSDM1;MED24;THRA	MED24	203	CSF3	1488	T	G	GSDM1	CSF3;PSMD3;GSDM1;GSDML;MED24;ORMDL3	GSDM1
Neutrophils	rs7207600	a	g	0.0259	0.0044	3.33e-09	0.0237	0.0063	0.000191	0.0251787	0.00360731	1.47677e-12	0.41	17	35345186	17	35345186	NA	PSMD3;GSDM1;GSDML;ZPBP2;ORMDL3	ORMDL3	7806	GSDML	16757	C	T	GSDM1	CSF3;PSMD3;GSDM1;GSDML;MED24;ORMDL3	GSDM1
Neutrophils	rs7212938	t	g	-0.0282	0.0045	3.31e-10	-0.0171	0.0064	0.007364	-0.0245278	0.00368113	1.34041e-11	0.0534	17	35376206	17	35376206	GSDM1	CSF3;PSMD3;GSDM1;GSDML;MED24;ORMDL3	GSDM1	3455	PSMD3	14379	C	T	PSMD3	CSF3;PSMD3;GSDM1;MED24;ORMDL3	PSMD3
Neutrophils	rs7218321	t	c	0.0274	0.0045	8.83e-10	0.0241	0.0063	0.0001253	0.0262851	0.0036618	3.53177e-13	0.3696	17	35367995	17	35367995	NA	CSF3;PSMD3;GSDM1;GSDML;ORMDL3	GSDM1	4756	PSMD3	22590	G	A	PSMD3	CSF3;PSMD3;GSDM1;MED24;ORMDL3	PSMD3
Neutrophils	rs7218742	a	g	-0.0274	0.0045	8.92e-10	-0.024	0.0063	0.0001271	-0.0262514	0.0036618	3.77811e-13	0.3696	17	35367887	17	35367887	NA	CSF3;PSMD3;GSDM1;GSDML;ORMDL3	GSDM1	4864	PSMD3	22698	G	C	PSMD3	CSF3;PSMD3;GSDM1;MED24;ORMDL3	PSMD3
Neutrophils	rs7219080	a	c	-0.0275	0.0045	7.42e-10	-0.024	0.0063	0.0001469	-0.0263176	0.0036618	3.31015e-13	0.3516	17	35368042	17	35368042	NA	CSF3;PSMD3;GSDM1;GSDML;ORMDL3	GSDM1	4709	PSMD3	22543	A	C	PSMD3	CSF3;PSMD3;GSDM1;MED24;ORMDL3	PSMD3
Neutrophils	rs7502514	a	g	0.0428	0.0045	3.95e-21	0.0371	0.0061	1.42e-09	0.0407912	0.00362126	9.83725e-30	0.2014	17	35442370	17	35442370	MED24	CSF3;PSMD3;GSDM1;MED24;THRA	MED24	13494	CSF3	14779	C	T	PSMD3	CSF3;PSMD3;GSDM1;MED24;ORMDL3	PSMD3
Neutrophils	rs7502966	t	c	0.0393	0.0064	7.02e-10	0.029	0.0062	3.19e-06	0.0339865	0.00445309	1.15455e-14	0.1905	17	35470048	17	35470048	NA	CSF3;NR1D1;MED24;THRA	THRA	2540	MED24	5633	C	T	PSMD3	CSF3;PSMD3;GSDM1;MED24;ORMDL3	PSMD3
Neutrophils	rs8065126	t	c	-0.026	0.0044	2.71e-09	-0.0236	0.0063	0.0001852	-0.0252131	0.00360731	1.37972e-12	0.3841	17	35352561	17	35352561	NA	PSMD3;GSDM1;GSDML;ORMDL3	ORMDL3	15181	GSDM1	20190	G	C	PSMD3	CSF3;PSMD3;GSDM1;MED24	PSMD3
Neutrophils	rs8065443	a	g	0.0411	0.0046	3.91e-19	0.0352	0.0061	6.41e-09	0.0389612	0.00367276	1.36572e-26	0.1053	17	35462466	17	35462466	MED24	CSF3;NR1D1;PSMD3;MED24;THRA	MED24	1949	THRA	10122	T	C	PSMD3	CSF3;PSMD3;GSDM1;MED24	PSMD3
Neutrophils	rs8066582	t	c	0.0403	0.005	1.01e-15	0.0311	0.0057	4.02e-08	0.0362993	0.0037588	2.29189e-22	0.5207	17	35400455	17	35400455	PSMD3	CSF3;PSMD3;GSDM1;MED24	PSMD3	7283	GSDM1	12910	T	C	PSMD3	CSF3;PSMD3;GSDM1;MED24	PSMD3
Neutrophils	rs8070454	t	c	0.0404	0.0051	3.48e-15	0.0363	0.0058	4.79e-10	0.0386122	0.00382995	3.32973e-24	0.3425	17	35414280	17	35414280	NA	CSF3;PSMD3;GSDM1;MED24;THRA	PSMD3	6542	CSF3	10933	G	C	PSMD3	CSF3;PSMD3;GSDM1;MED24	PSMD3
Neutrophils	rs8073254	c	g	0.0408	0.0043	9.3e-22	0.0319	0.0057	1.86e-08	0.037572	0.00343276	3.50532e-28	0.6321	17	35402876	17	35402876	PSMD3	CSF3;PSMD3;GSDM1;MED24	PSMD3	4862	GSDM1	15331	C	T	PSMD3	CSF3;PSMD3;GSDM1;MED24	PSMD3
Neutrophils	rs8075668	t	c	-0.0363	0.0043	3.71e-17	-0.0349	0.0059	2.45e-09	-0.0358143	0.00347502	3.30192e-25	0.3518	17	35391149	17	35391149	PSMD3	CSF3;PSMD3;GSDM1;MED24;ORMDL3	PSMD3	564	GSDM1	3604	C	T	PSMD3	CSF3;PSMD3;GSDM1;MED24	PSMD3
Neutrophils	rs8076474	c	g	0.0267	0.0044	1.63e-09	0.0242	0.0063	0.0001218	0.0258804	0.00360731	3.63064e-13	0.4212	17	35364760	17	35364760	NA	PSMD3;GSDM1;GSDML;ORMDL3	GSDM1	7991	PSMD3	25825	C	T		CSF3;PSMD3;GSDM1;MED24	PSMD3
Neutrophils	rs8078723	t	c	-0.0433	0.0044	2.84e-23	-0.0363	0.0058	4.99e-10	-0.040743	0.00350544	1.57824e-31	0.3583	17	35420405	17	35420405	NA	CSF3;PSMD3;GSDM1;MED24;THRA	CSF3	4808	MED24	8471	C	T		CSF3;PSMD3;GSDM1;MED24;THRA	PSMD3
Neutrophils	rs868150	a	g	0.0382	0.0056	8.95e-12	0.0351	0.0061	6.94e-09	0.0367822	0.00412525	2.40943e-19	0.08204	17	35466885	17	35466885	NA	CSF3;NR1D1;PSMD3;MED24;THRA	MED24	2470	THRA	5703	T	C		CSF3;PSMD3;GSDM1;MED24;THRA	CSF3
Neutrophils	rs9635726	t	c	0.0375	0.0059	1.5e-10	0.0212	0.0093	0.0232	0.0328223	0.00498201	2.22643e-11	0.5311	17	35273667	17	35273667	IKZF3	GSDML;ZPBP2;ORMDL3;IKZF3	IKZF3	300	ZPBP2	4313	G	A		CSF3;PSMD3;GSDM1;MED24;THRA	CSF3
Neutrophils	rs9895948	t	c	-0.0266	0.0044	1.74e-09	-0.0242	0.0063	0.0001209	-0.0258131	0.00360731	4.15962e-13	0.4202	17	35361889	17	35361889	NA	PSMD3;GSDM1;GSDML;ORMDL3	GSDM1	10862	ORMDL3	24509	G	C		CSF3;PSMD3;GSDM1;MED24;THRA	CSF3
Neutrophils	rs9915252	c	g	0.0405	0.0043	1.89e-21	0.0311	0.0057	4.51e-08	0.0370907	0.00343276	1.63116e-27	0.6915	17	35398614	17	35398614	PSMD3	CSF3;PSMD3;GSDM1;MED24	PSMD3	8029	GSDM1	11069	C	G		CSF3;PSMD3;GSDM1;MED24;THRA	CSF3
Neutrophils	rs9916158	t	g	-0.0345	0.0044	2.14e-15	-0.038	0.0059	1.69e-10	-0.0357509	0.00352716	1.91457e-24	0.1918	17	35435755	17	35435755	MED24	CSF3;PSMD3;GSDM1;MED24;THRA	MED24	6879	CSF3	8164	G	A	CSF3	CSF3;PSMD3;GSDM1;MED24;THRA	CSF3
WBC	rs1007655	a	g	0.0173	0.0029	1.75e-09	0.014	0.0024	3.47e-09	0.0153414	0.00184895	5.32126e-17	0.3217	17	35364945	17	35364945	NA	PSMD3;GSDM1;GSDML;ORMDL3	GSDM1	7806	PSMD3	25640	C	T	CSF3	CSF3;PSMD3;GSDM1;MED24;THRA	CSF3
WBC	rs11078930	t	c	-0.0219	0.0029	7.02e-14	-0.0184	0.0026	2.88e-12	-0.0199597	0.00193588	3.16265e-25	0.5759	17	35395481	17	35395481	PSMD3	CSF3;PSMD3;GSDM1;MED24;ORMDL3	PSMD3	4896	GSDM1	7936	C	T	MED24	CSF3;PSMD3;GSDM1;MED24;THRA	MED24
WBC	rs11078936	t	c	0.0181	0.0032	1.52e-08	0.0139	0.0024	4.35e-09	0.015412	0.00192	4.99086e-16	0.4847	17	35451440	17	35451440	MED24	CSF3;NR1D1;PSMD3;MED24;THRA	MED24	12975	THRA	21148	A	T	MED24	CSF3;PSMD3;GSDM1;MED24;THRA	MED24
WBC	rs11655264	c	g	-0.0211	0.0027	1.07e-14	-0.0179	0.0023	1.1e-14	-0.0192456	0.00175086	2.08545e-28	0.3077	17	35392521	17	35392521	PSMD3	CSF3;PSMD3;GSDM1;MED24;ORMDL3	PSMD3	1936	GSDM1	4976	A	G	MED24	CSF3;PSMD3;GSDM1;MED24;THRA	MED24
WBC	rs11658328	t	c	0.0245	0.0027	5.53e-20	0.0186	0.0023	1.7e-16	0.021081	0.00175086	1.08983e-33	0.202	17	35402762	17	35402762	PSMD3	CSF3;PSMD3;GSDM1;MED24	PSMD3	4976	GSDM1	15217	G	T	MED24	CSF3;PSMD3;GSDM1;MED24;THRA	MED24
WBC	rs12451897	t	g	-0.02	0.0027	2.75e-13	-0.0167	0.0025	1.52e-11	-0.0182233	0.0018344	1.47809e-23	0.4671	17	35432801	17	35432801	MED24	CSF3;PSMD3;GSDM1;MED24;THRA	MED24	3925	CSF3	5210	A	G	MED24	CSF3;PSMD3;GSDM1;MED24;THRA	MED24
WBC	rs12453334	t	c	-0.02	0.0028	3.22e-13	-0.0175	0.0025	2.24e-12	-0.0186089	0.00186484	9.43495e-24	0.4725	17	35406999	17	35406999	PSMD3	CSF3;PSMD3;GSDM1;MED24	PSMD3	739	CSF3	18214	G	T	MED24	CSF3;PSMD3;GSDM1;MED24;THRA	MED24
WBC	rs17609240	t	g	-0.0169	0.0029	4.46e-09	-0.0146	0.0026	2.09e-08	-0.0156249	0.00193588	3.47996e-16	0.348	17	35364215	17	35364215	NA	PSMD3;GSDM1;GSDML;ORMDL3	GSDM1	8536	PSMD3	26370	G	T	MED24	CSF3;PSMD3;GSDM1;MED24;THRA	MED24
WBC	rs2227319	a	g	-0.0201	0.0027	2.09e-13	-0.0172	0.0025	3.3e-12	-0.0185386	0.0018344	2.59578e-24	0.4854	17	35424371	17	35424371	NA	CSF3;PSMD3;GSDM1;MED24;THRA	CSF3	842	MED24	4505	G	A	MED24	CSF3;PSMD3;GSDM1;MED24;THRA	MED24
WBC	rs2227321	c	g	-0.0201	0.0027	2.09e-13	-0.0172	0.0025	3.31e-12	-0.0185386	0.0018344	2.59578e-24	0.4848	17	35424820	17	35424820	NA	CSF3;PSMD3;GSDM1;MED24;THRA	CSF3	393	MED24	4056	G	A	MED24	CSF3;NR1D1;PSMD3;MED24;THRA	MED24
WBC	rs2241245	t	c	-0.0246	0.0027	5.55e-20	-0.0186	0.0023	3.38e-16	-0.0211231	0.00175086	8.14315e-34	0.1903	17	35404540	17	35404540	PSMD3	CSF3;PSMD3;GSDM1;MED24	PSMD3	3198	GSDM1	16995	G	A		CSF3;NR1D1;PSMD3;MED24;THRA	MED24
WBC	rs2246330	a	g	0.0153	0.0027	2.37e-08	0.0104	0.0024	1.99e-05	0.0125628	0.00179378	1.24821e-12	0.4209	6	31149472	6	31149472	NA	PSORS1C1;CDSN;C6orf15	C6orf15	37508	PSORS1C1	41129	T	C		CSF3;NR1D1;MED24;THRA	THRA
WBC	rs2249231	a	g	0.0151	0.0027	3.18e-08	0.0102	0.0024	3.08e-05	0.0123628	0.00179378	2.75055e-12	0.384	6	31151211	6	31151211	NA	PSORS1C1;CDSN;C6orf15	C6orf15	35769	PSORS1C1	39390	A	G		C3orf27;RPN1	C3orf27
WBC	rs2249742	t	c	0.0152	0.0027	1.73e-08	0.0078	0.0025	0.001557	0.0112158	0.0018344	4.85368e-10	0.5518	6	31348700	6	31348700	NA	HLA-C	HLA-C	866	HCG27	68977	C	T		HLA-C	HLA-C
WBC	rs2249876	a	g	0.0152	0.0027	2.52e-08	0.0101	0.0024	3.56e-05	0.012351	0.00179378	2.87985e-12	0.3661	6	31156366	6	31156366	NA	PSORS1C2;PSORS1C1;CDSN;C6orf15	C6orf15	30614	PSORS1C1	34235	G	A		HLA-C	HLA-C
WBC	rs2270401	a	t	0.0201	0.0027	2.15e-13	0.0171	0.0025	5.06e-12	0.0184848	0.0018344	3.50058e-24	0.4718	17	35429782	17	35429782	MED24	CSF3;PSMD3;GSDM1;MED24;THRA	MED24	906	CSF3	2191	C	G		EPS15L1;KLF2	EPS15L1
WBC	rs2302774	t	g	-0.0197	0.0028	1.16e-12	-0.0171	0.0025	6.76e-12	-0.0182533	0.00186484	6.33203e-23	0.4616	17	35436616	17	35436616	MED24	CSF3;PSMD3;GSDM1;MED24;THRA	MED24	7740	CSF3	9025	A	G	EPS15L1	EPS15L1;KLF2	EPS15L1
WBC	rs2302777	a	g	0.02	0.0027	2.71e-13	0.0168	0.0025	1.46e-11	0.0182771	0.0018344	1.1006e-23	0.4776	17	35433018	17	35433018	MED24	CSF3;PSMD3;GSDM1;MED24;THRA	MED24	4142	CSF3	5427	C	G	EPS15L1	EPS15L1;KLF2	EPS15L1
WBC	rs2305481	a	g	-0.0199	0.0028	6.93e-13	-0.0162	0.0023	4.39e-12	-0.0176907	0.00177727	1.21288e-23	0.4727	17	35392150	17	35392150	PSMD3	CSF3;PSMD3;GSDM1;MED24;ORMDL3	PSMD3	1565	GSDM1	4605	A	G	EPS15L1	EPS15L1;KLF2	EPS15L1
WBC	rs2305482	a	c	0.0239	0.0027	5.22e-19	0.0185	0.0023	2.74e-16	0.0207707	0.00175086	9.19369e-33	0.2519	17	35394453	17	35394453	PSMD3	CSF3;PSMD3;GSDM1;MED24;ORMDL3	PSMD3	3868	GSDM1	6908	C	A	EPS15L1	EPS15L1;KLF2	EPS15L1
WBC	rs2313640	t	c	0.0172	0.0029	2.68e-09	0.0138	0.0024	8.25e-09	0.0151821	0.00184895	1.09491e-16	0.3519	17	35365371	17	35365371	NA	CSF3;PSMD3;GSDM1;GSDML;ORMDL3	GSDM1	7380	PSMD3	25214	G	A	EPS15L1	EPS15L1	EPS15L1
WBC	rs2517471	c	g	-0.0152	0.0027	2.8e-08	-0.0105	0.0024	1.69e-05	-0.0125745	0.00179378	1.19127e-12	0.3711	6	31160077	6	31160077	NA	PSORS1C2;PSORS1C1;CDSN;C6orf15;CCHCR1	C6orf15	26903	PSORS1C1	30524	T	C	EPS15L1	EPS15L1	EPS15L1
WBC	rs2517500	t	c	0.0153	0.0027	2.42e-08	0.0102	0.0024	2.78e-05	0.012451	0.00179378	1.94367e-12	0.4202	6	31141488	6	31141488	NA	PSORS1C1;CDSN;C6orf15	C6orf15	45492	PSORS1C1	49113	A	G	EPS15L1	EPS15L1	EPS15L1
WBC	rs2517510	t	g	-0.0152	0.0027	2.78e-08	-0.011	0.0024	7.62e-06	-0.0128538	0.00179378	3.86814e-13	0.3973	6	31138101	6	31138101	NA	PSORS1C1;CDSN;C6orf15	C6orf15	48879	PSORS1C1	52500	G	A	EPS15L1	C19orf44;EPS15L1;CALR3	EPS15L1
WBC	rs2517524	a	c	0.0166	0.0028	2.64e-09	0.0108	0.0026	2.5e-05	0.0134855	0.00190526	7.31173e-13	0.4428	6	31133692	6	31133692	NA	PSORS1C1;CDSN;C6orf15	C6orf15	53288	PSORS1C1	56909	A	C	EPS15L1	C19orf44;EPS15L1;CALR3	EPS15L1
WBC	rs2517525	c	g	-0.0153	0.0027	2.41e-08	-0.0107	0.0025	1.44e-05	-0.0128233	0.0018344	1.36979e-12	0.3633	6	31133340	6	31133340	NA	PSORS1C1;CDSN;C6orf15	C6orf15	53640	PSORS1C1	57261	C	A	EPS15L1	C19orf44;EPS15L1;CALR3	EPS15L1
WBC	rs2523843	a	g	-0.0152	0.0027	2.98e-08	-0.0101	0.0024	3.35e-05	-0.012351	0.00179378	2.87985e-12	0.377	6	31154507	6	31154507	NA	PSORS1C2;PSORS1C1;CDSN;C6orf15	C6orf15	32473	PSORS1C1	36094	C	T	EPS15L1	C19orf44;EPS15L1;CALR3	EPS15L1
WBC	rs2523846	t	c	-0.0152	0.0027	2.82e-08	-0.0107	0.0025	1.44e-05	-0.0127772	0.0018344	1.63839e-12	0.3979	6	31134568	6	31134568	NA	PSORS1C1;CDSN;C6orf15	C6orf15	52412	PSORS1C1	56033	T	C		ITGA4	ITGA4
WBC	rs2523852	c	g	0.0151	0.0027	4.22e-08	0.0108	0.0025	1.69e-05	0.0127849	0.0018344	1.59036e-12	0.3511	6	31131847	6	31131847	NA	PSORS1C1;CDSN;C6orf15	C6orf15	55133	PSORS1C1	58754	A	G	ITGA4	ITGA4	ITGA4
WBC	rs2523880	c	g	-0.0151	0.0027	3.18e-08	-0.0104	0.0024	1.93e-05	-0.0124745	0.00179378	1.77171e-12	0.3847	6	31150748	6	31150748	NA	CDSN;PSORS1C1;C6orf15	C6orf15	36232	PSORS1C1	39853	A	G	ITGA4	ITGA4	ITGA4
WBC	rs2523883	t	c	0.0155	0.0027	1.68e-08	0.0104	0.0024	2.24e-05	0.012651	0.00179378	8.77305e-13	0.4793	6	31150049	6	31150049	NA	PSORS1C1;CDSN;C6orf15	C6orf15	36931	PSORS1C1	40552	G	C		C3orf27;RPN1	C3orf27
WBC	rs2523890	a	g	-0.0152	0.0028	3.92e-08	-0.0103	0.0025	3.36e-05	-0.0124735	0.00186484	1.12521e-11	0.4898	6	31147511	6	31147511	NA	PSORS1C1;CDSN;C6orf15	C6orf15	39469	PSORS1C1	43090	T	C			MLZE
WBC	rs2524060	a	c	-0.0169	0.0031	4.37e-08	-0.0037	0.0028	0.1845	-0.00963054	0.00207789	1.78661e-06	0.754	6	31375401	6	31375401	NA	HLA-B;HLA-C	HLA-C	27567	HLA-B	54228	A	G			MLZE
WBC	rs2535306	a	g	-0.0153	0.0027	2.11e-08	-0.0101	0.0024	3.49e-05	-0.0123952	0.00179378	2.42197e-12	0.4299	6	31161846	6	31161846	NA	PSORS1C2;PSORS1C1;CDSN;C6orf15;CCHCR1	C6orf15	25134	PSORS1C1	28755	T	C			MLZE
WBC	rs2535307	t	c	0.0153	0.0027	2.1e-08	0.0101	0.0024	3.32e-05	0.0123952	0.00179378	2.42197e-12	0.4296	6	31161720	6	31161720	NA	PSORS1C2;PSORS1C1;CDSN;C6orf15;CCHCR1	C6orf15	25260	PSORS1C1	28881	C	A			MLZE
WBC	rs2535317	t	c	0.0152	0.0027	2.79e-08	0.0102	0.0024	2.95e-05	0.0124069	0.00179378	2.31286e-12	0.3708	6	31159833	6	31159833	NA	PSORS1C2;PSORS1C1;CDSN;C6orf15;CCHCR1	C6orf15	27147	PSORS1C1	30768	T	C			MLZE
WBC	rs25645	a	g	-0.0207	0.0028	9.95e-14	-0.0161	0.0025	1.56e-10	-0.0181405	0.00186484	1.14979e-22	0.5087	17	35426669	17	35426669	CSF3	CSF3;PSMD3;GSDM1;MED24;THRA	CSF3	922	MED24	2207	A	G			MLZE
WBC	rs2844619	c	g	-0.0163	0.0028	4.04e-09	-0.0024	0.0025	0.3512	-0.00856572	0.00186484	2.18184e-06	0.9633	6	31350202	6	31350202	NA	HLA-C	HLA-C	2368	HCG27	70479	C	G			MLZE
WBC	rs2853946	a	t	-0.0165	0.0029	1.28e-08	-0.0051	0.0032	0.1086	-0.0113593	0.00214886	6.24436e-08	0.887	6	31355182	6	31355182	NA	HLA-C	HLA-C	7348	HLA-B	74447	G	A			EDG2
WBC	rs3859192	t	c	0.0206	0.0031	2.17e-11	0.0141	0.0023	1.57e-09	0.0164077	0.00184713	3.25876e-19	0.1468	17	35382174	17	35382174	GSDM1	CSF3;PSMD3;GSDM1;GSDML;MED24;ORMDL3	GSDM1	5371	PSMD3	8411	T	C			EDG2
WBC	rs4065321	t	c	-0.0241	0.0027	2.58e-19	-0.0185	0.0023	2.63e-16	-0.0208548	0.00175086	5.17343e-33	0.2498	17	35397074	17	35397074	PSMD3	CSF3;PSMD3;GSDM1;MED24;ORMDL3	PSMD3	6489	GSDM1	9529	T	A			EDG2
WBC	rs4065985	c	g	0.0165	0.0029	1.31e-08	0.0129	0.0026	6.38e-07	0.0145042	0.00193588	3.38357e-14	0.1362	17	35355458	17	35355458	NA	PSMD3;GSDM1;GSDML;ORMDL3	GSDM1	17293	ORMDL3	18078	A	G			EDG2
WBC	rs4794822	t	c	0.0275	0.0028	3.23e-23	0.0179	0.0023	1.31e-14	0.0217678	0.00177727	8.62289e-35	0.05262	17	35410238	17	35410238	NA	CSF3;PSMD3;GSDM1;MED24	PSMD3	2500	CSF3	14975	T	C			EDG2
WBC	rs6503527	a	g	0.0174	0.0028	9.88e-10	0.0142	0.0024	4.17e-09	0.0155553	0.00182222	6.91912e-18	0.3259	17	35368245	17	35368245	NA	CSF3;PSMD3;GSDM1;GSDML;ORMDL3	GSDM1	4506	PSMD3	22340	T	C			EDG2
WBC	rs7207600	a	g	0.0164	0.0029	1.01e-08	0.0142	0.0024	1.98e-09	0.0150943	0.00184895	1.62428e-16	0.369	17	35345186	17	35345186	NA	PSMD3;GSDM1;GSDML;ZPBP2;ORMDL3	ORMDL3	7806	GSDML	16757	G	A			EDG2
WBC	rs7218321	t	c	0.0172	0.0029	2.65e-09	0.0139	0.0024	6.88e-09	0.0152414	0.00184895	8.37602e-17	0.3517	17	35367995	17	35367995	NA	CSF3;PSMD3;GSDM1;GSDML;ORMDL3	GSDM1	4756	PSMD3	22590	A	G			EDG2
WBC	rs7218742	a	g	-0.0172	0.0029	2.67e-09	-0.0138	0.0024	7.86e-09	-0.0151821	0.00184895	1.09491e-16	0.3517	17	35367887	17	35367887	NA	CSF3;PSMD3;GSDM1;GSDML;ORMDL3	GSDM1	4864	PSMD3	22698	A	G			EDG2
WBC	rs7219080	a	c	-0.0174	0.0028	1.02e-09	-0.0141	0.0024	5.54e-09	-0.0154976	0.00182222	9.09262e-18	0.3225	17	35368042	17	35368042	NA	CSF3;PSMD3;GSDM1;GSDML;ORMDL3	GSDM1	4709	PSMD3	22543	C	A			EDG2
WBC	rs7502966	t	c	0.0246	0.0038	1.02e-10	0.0151	0.0025	1.02e-09	0.0179697	0.00208854	3.8505e-18	0.6705	17	35470048	17	35470048	NA	CSF3;NR1D1;MED24;THRA	THRA	2540	MED24	5633	C	T			EDG2
WBC	rs8065126	t	c	-0.0164	0.0029	8.84e-09	-0.0139	0.0024	4.51e-09	-0.0149162	0.00184895	3.58989e-16	0.3562	17	35352561	17	35352561	NA	PSMD3;GSDM1;GSDML;ORMDL3	ORMDL3	15181	GSDM1	20190	G	A			EDG2
WBC	rs8065443	a	g	0.0269	0.0029	4.91e-20	0.016	0.0024	2.77e-11	0.0204308	0.00184895	1.09666e-28	0.07535	17	35462466	17	35462466	MED24	CSF3;NR1D1;PSMD3;MED24;THRA	MED24	1949	THRA	10122	A	G			EDG2
WBC	rs8066582	t	c	0.024	0.003	5.9e-16	0.0185	0.0023	2.03e-16	0.020536	0.00182529	1.1474e-29	0.1565	17	35400455	17	35400455	PSMD3	CSF3;PSMD3;GSDM1;MED24	PSMD3	7283	GSDM1	12910	A	C			EDG2
WBC	rs8073254	c	g	0.0246	0.0027	5.43e-20	0.0185	0.0023	3.66e-16	0.0210651	0.00175086	1.2166e-33	0.1997	17	35402876	17	35402876	PSMD3	CSF3;PSMD3;GSDM1;MED24	PSMD3	4862	GSDM1	15331	T	C			EDG2
WBC	rs8075668	t	c	-0.0211	0.0027	1.09e-14	-0.0179	0.0023	1.17e-14	-0.0192456	0.00175086	2.08545e-28	0.3036	17	35391149	17	35391149	PSMD3	CSF3;PSMD3;GSDM1;MED24;ORMDL3	PSMD3	564	GSDM1	3604	G	A			EDG2
WBC	rs8076474	c	g	0.017	0.0029	3.12e-09	0.0144	0.0024	1.53e-09	0.0154569	0.00184895	3.14039e-17	0.3161	17	35364760	17	35364760	NA	PSMD3;GSDM1;GSDML;ORMDL3	GSDM1	7991	PSMD3	25825	A	G			EDG2
WBC	rs868150	a	g	0.0255	0.0033	1.45e-14	0.0159	0.0024	4.51e-11	0.0192211	0.00194097	2.0231e-23	0.05935	17	35466885	17	35466885	NA	CSF3;NR1D1;PSMD3;MED24;THRA	MED24	2470	THRA	5703	T	A			OR2K2
WBC	rs9262628	a	g	0.0151	0.0027	4.23e-08	0.0107	0.0025	1.73e-05	0.012731	0.0018344	1.95845e-12	0.3523	6	31131127	6	31131127	NA	PSORS1C1;CDSN;C6orf15	C6orf15	55853	PSORS1C1	59474	G	A			OR2K2
WBC	rs9263474	a	c	-0.0153	0.0027	2.41e-08	-0.0102	0.0024	3.22e-05	-0.012451	0.00179378	1.94367e-12	0.3624	6	31158223	6	31158223	NA	PSORS1C2;PSORS1C1;CDSN;C6orf15;CCHCR1	C6orf15	28757	PSORS1C1	32378	C	T			OR2K2
WBC	rs9264594	a	g	-0.0158	0.0028	1.96e-08	-0.0042	0.0026	0.1033	-0.00957096	0.00190526	2.53781e-07	0.9789	6	31345027	6	31345027	HLA-C	HLA-C	HLA-C	519	HCG27	65304	C	A			OR2K2
WBC	rs9635726	t	c	0.0217	0.0037	4.91e-09	0.0079	0.0034	0.02024	0.0142179	0.00250351	6.76652e-09	0.1942	17	35273667	17	35273667	IKZF3	GSDML;ZPBP2;ORMDL3;IKZF3	IKZF3	300	ZPBP2	4313	A	G			OR2K2
WBC	rs9895948	t	c	-0.017	0.0029	2.79e-09	-0.0143	0.0024	1.57e-09	-0.0153975	0.00184895	4.12029e-17	0.3329	17	35361889	17	35361889	NA	PSMD3;GSDM1;GSDML;ORMDL3	GSDM1	10862	ORMDL3	24509	T	C			OR2K2
WBC	rs9915252	c	g	0.0243	0.0027	1.29e-19	0.0185	0.0023	2.47e-16	0.020939	0.00175086	2.90451e-33	0.237	17	35398614	17	35398614	PSMD3	CSF3;PSMD3;GSDM1;MED24	PSMD3	8029	GSDM1	11069	A	T			OR2K2
WBC	rs9916158	t	g	-0.0199	0.0027	4.97e-13	-0.0168	0.0025	1.43e-11	-0.0182309	0.0018344	1.41727e-23	0.465	17	35435755	17	35435755	MED24	CSF3;PSMD3;GSDM1;MED24;THRA	MED24	6879	CSF3	8164	C	G		OR2K2	OR2K2
