# Supplementary material for: Multiple Loci Are Associated with White Blood Cell Phenotypes
Source: PLoS Genet. 2011 Jun 30;7(6):e1002113. doi: 10.1371/journal.pgen.1002113 (PMC3128114; doi:10.1371/journal.pgen.1002113)
Supplement: Table S3 — Results of fixed-effects meta-analyses incorperating a study-level adjustment for the most significant SNP per locus identified. (TXT) [file pgen.1002113.s013.txt]

Phenotype	SNP	CHR	BP	EffectAllele	AlternativeAllele	Effect	StdErr	P.value
Lymphocytes	rs8113386	19	16332871	c	g	-0.0046	0.0061	0.4545
Lymphocytes	rs10402422	19	16336388	a	g	-0.0017	0.0073	0.8193
Lymphocytes	rs10404046	19	16338255	c	g	-0.0022	0.0075	0.7739
Lymphocytes	rs2034892	19	16352549	a	g	-0.0022	0.0073	0.7692
Lymphocytes	rs2290669	19	16356774	a	c	-0.0016	0.0052	0.7503
Lymphocytes	rs8110761	19	16362005	a	g	-0.0026	0.0078	0.7363
Lymphocytes	rs1870071	19	16366106	t	c	-0.0023	0.0081	0.7727
Lymphocytes	rs873636	19	16375771	a	g	9.00E-04	0.0083	0.9152
Lymphocytes	rs10411936	19	16409375	a	g	-6.00E-04	0.0084	0.941
Lymphocytes	rs7256818	19	16419766	a	c	-6.00E-04	0.0085	0.9423
Lymphocytes	rs2607278	19	16429197	t	c	-7.00E-04	0.0085	0.9346
Monocytes	rs10107630	8	130672817	t	c	0.0028	0.0108	0.7933
Monocytes	rs13277237	8	130673745	a	g	7.00E-04	0.0108	0.9464
Monocytes	rs4480083	8	130678502	t	c	3.00E-04	0.0108	0.9803
Monocytes	rs4407843	8	130678550	a	c	-9.00E-04	0.0108	0.9342
Monocytes	rs2163952	8	130679571	t	c	-7.00E-04	0.0111	0.9515
Monocytes	rs10098310	8	130682796	a	g	5.00E-04	0.0109	0.9652
Monocytes	rs10817149	9	112917232	a	g	0.0122	0.006	0.04275
Monocytes	rs1888190	9	112930821	t	c	-0.0141	0.006	0.01844
Monocytes	rs877544	9	112935566	a	t	0.0123	0.006	0.03994
Monocytes	rs2418135	9	112941130	a	g	-0.0121	0.0058	0.03579
Monocytes	rs12346499	9	112942702	t	c	-0.0121	0.0058	0.03564
Monocytes	rs10980802	9	112958677	a	g	0.008	0.0058	0.1676
Monocytes	rs12346772	9	112960420	a	g	-0.009	0.0134	0.5003
Monocytes	rs12350763	9	112963544	a	g	-0.0089	0.0134	0.5049
Monocytes	rs7034139	9	112964338	a	c	0.011	0.0134	0.4102
Monocytes	rs7023923	9	112965355	t	c	0.0113	0.0057	0.04732
Monocytes	rs1330279	9	112966729	a	g	0.0111	0.0134	0.407
Monocytes	rs12337595	9	112967622	a	g	-0.0085	0.0134	0.526
Monocytes	rs10124626	9	112979928	a	c	-0.0067	0.0134	0.6187
Monocytes	rs10123393	9	112981491	t	c	-0.0063	0.0134	0.6348
Monocytes	rs17812386	9	112982709	a	g	0.0099	0.0134	0.4601
Monocytes	rs12339649	9	112984867	a	g	0.005	0.0139	0.7183
Monocytes	rs2150052	9	112984888	a	t	0.011	0.0057	0.05245
Monocytes	rs17207270	9	112990865	a	g	0.0097	0.0133	0.4692
Monocytes	rs12339151	9	112996722	t	c	0.0106	0.0133	0.4241
Monocytes	rs2039183	9	112998172	a	c	0.0095	0.0133	0.4752
Monocytes	rs17813544	9	113039855	a	g	-0.0183	0.0106	0.08452
Monocytes	rs17813724	9	113043287	t	c	-0.0125	0.0092	0.1776
Monocytes	rs824016	9	113044530	a	t	-0.0134	0.0053	0.01117
Monocytes	rs17228425	9	113073157	c	g	-0.0169	0.0097	0.07918
Neutrophils	rs9635726	17	35273667	t	c	0.0101	0.0055	0.06302
Neutrophils	rs7207600	17	35345186	a	g	0.0031	0.0041	0.4477
Neutrophils	rs8065126	17	35352561	t	c	-0.0062	0.0041	0.1285
Neutrophils	rs4065985	17	35355458	c	g	0.0027	0.0042	0.5299
Neutrophils	rs9895948	17	35361889	t	c	-0.0068	0.0041	0.1002
Neutrophils	rs17609240	17	35364215	t	g	-0.0068	0.0042	0.102
Neutrophils	rs8076474	17	35364760	c	g	0.0035	0.0041	0.3993
Neutrophils	rs1007655	17	35364945	a	g	0.0034	0.0042	0.4079
Neutrophils	rs2313640	17	35365371	t	c	0.0034	0.0042	0.4084
Neutrophils	rs7218742	17	35367887	a	g	-0.0072	0.0042	0.0838
Neutrophils	rs7218321	17	35367995	t	c	0.0034	0.0042	0.4104
Neutrophils	rs7219080	17	35368042	a	c	-0.007	0.0042	0.09036
Neutrophils	rs6503527	17	35368245	a	g	0.0033	0.0042	0.4285
Neutrophils	rs7212938	17	35376206	t	g	-0.0025	0.0043	0.5616
Neutrophils	rs3859192	17	35382174	t	c	0.0064	0.0048	0.1805
Neutrophils	rs8075668	17	35391149	t	c	-0.0082	0.0044	0.06551
Neutrophils	rs2305481	17	35392150	a	g	-0.0108	0.0043	0.01115
Neutrophils	rs11655264	17	35392521	c	g	-0.0082	0.0044	0.06604
Neutrophils	rs2305482	17	35394453	a	c	-7.00E-04	0.005	0.886
Neutrophils	rs11078930	17	35395481	t	c	-0.0122	0.0046	0.007388
Neutrophils	rs4065321	17	35397074	t	c	-0.0097	0.005	0.05085
Neutrophils	rs9915252	17	35398614	c	g	-0.0014	0.005	0.7802
Neutrophils	rs8066582	17	35400455	t	c	-0.0015	0.005	0.7596
Neutrophils	rs11658328	17	35402762	t	c	-0.0018	0.005	0.7115
Neutrophils	rs8073254	17	35402876	c	g	-0.0019	0.005	0.7085
Neutrophils	rs2241245	17	35404540	t	c	-0.0105	0.005	0.03504
Neutrophils	rs12453334	17	35406999	t	c	-0.0111	0.0042	0.009032
Neutrophils	rs4794822	17	35410238	t	c	2.00E-04	0.0062	0.9781
Neutrophils	rs8070454	17	35414280	t	c	0	0.0062	0.9975
Neutrophils	rs2227319	17	35424371	a	g	-0.0105	0.0042	0.01274
Neutrophils	rs2227321	17	35424820	c	g	-0.0105	0.0042	0.01315
Neutrophils	rs2227322	17	35425194	c	g	2.00E-04	0.0062	0.9791
Neutrophils	rs25645	17	35426669	a	g	-0.0104	0.0043	0.0149
Neutrophils	rs1042658	17	35427428	t	c	-2.00E-04	0.0062	0.9796
Neutrophils	rs709592	17	35429079	t	c	-2.00E-04	0.0062	0.9755
Neutrophils	rs2270401	17	35429782	a	t	0.0032	0.0042	0.4481
Neutrophils	rs3213762	17	35432153	a	g	5.00E-04	0.0062	0.9348
Neutrophils	rs12451897	17	35432801	t	g	-0.0101	0.0042	0.0163
Neutrophils	rs2302777	17	35433018	a	g	0.0031	0.0042	0.4618
Neutrophils	rs9916158	17	35435755	t	g	-0.0098	0.0042	0.01962
Neutrophils	rs2302774	17	35436616	t	g	-0.01	0.0042	0.01688
Neutrophils	rs7502514	17	35442370	a	g	-0.0012	0.0061	0.8482
Neutrophils	rs8065443	17	35462466	a	g	-5.00E-04	0.0053	0.9259
Neutrophils	rs868150	17	35466885	a	g	-5.00E-04	0.0053	0.9283
Neutrophils	rs7502966	17	35470048	t	c	0.0064	0.0045	0.1547
WBC	rs9262628	6	31131127	a	g	0.0017	0.0048	0.7201
WBC	rs2523852	6	31131847	c	g	0.0017	0.0048	0.7232
WBC	rs2517525	6	31133340	c	g	-0.0077	0.0048	0.1113
WBC	rs2523846	6	31134568	t	c	-0.0071	0.0049	0.1481
WBC	rs2517510	6	31138101	t	g	-0.0071	0.0049	0.1479
WBC	rs2517500	6	31141488	t	c	7.00E-04	0.0049	0.8918
WBC	rs2523890	6	31147511	a	g	-0.0069	0.0049	0.1587
WBC	rs2246330	6	31149472	a	g	7.00E-04	0.0049	0.893
WBC	rs2523883	6	31150049	t	c	7.00E-04	0.0049	0.8816
WBC	rs2523880	6	31150748	c	g	-0.0071	0.0049	0.1466
WBC	rs2249231	6	31151211	a	g	8.00E-04	0.0049	0.8738
WBC	rs2523843	6	31154507	a	g	-0.0074	0.0049	0.1314
WBC	rs2249876	6	31156366	a	g	8.00E-04	0.0049	0.8693
WBC	rs9263474	6	31158223	a	c	-0.0076	0.0049	0.1176
WBC	rs2535317	6	31159833	t	c	6.00E-04	0.0049	0.8966
WBC	rs2517471	6	31160077	c	g	-0.0077	0.0049	0.1153
WBC	rs2535307	6	31161720	t	c	4.00E-04	0.0049	0.9348
WBC	rs2535306	6	31161846	a	g	-0.0079	0.0049	0.1048
WBC	rs9264594	6	31345027	a	g	-0.0103	0.0039	0.007665
WBC	rs2249742	6	31348700	t	c	0.0053	0.0041	0.1971
WBC	rs2844619	6	31350202	c	g	-0.0113	0.0038	0.002841
WBC	rs2853946	6	31355182	a	t	-0.0085	0.0039	0.02972
WBC	rs2524060	6	31375401	a	c	-0.013	0.0043	0.002208
WBC	rs9635726	17	35273667	t	c	0.0128	0.0051	0.01155
WBC	rs7207600	17	35345186	a	g	0.0013	0.0038	0.7284
WBC	rs8065126	17	35352561	t	c	-0.0032	0.0038	0.3894
WBC	rs4065985	17	35355458	c	g	0.0018	0.0039	0.6475
WBC	rs9895948	17	35361889	t	c	-0.0036	0.0038	0.3451
WBC	rs17609240	17	35364215	t	g	-0.0037	0.0039	0.336
WBC	rs8076474	17	35364760	c	g	0.0015	0.0038	0.703
WBC	rs1007655	17	35364945	a	g	0.0014	0.0039	0.7216
WBC	rs2313640	17	35365371	t	c	0.0014	0.0039	0.7192
WBC	rs7218742	17	35367887	a	g	-0.0039	0.0039	0.3137
WBC	rs7218321	17	35367995	t	c	0.0014	0.0039	0.719
WBC	rs7219080	17	35368042	a	c	-0.004	0.0039	0.3037
WBC	rs6503527	17	35368245	a	g	0.0015	0.0039	0.6984
WBC	rs3859192	17	35382174	t	c	0.0033	0.0049	0.505
WBC	rs8075668	17	35391149	t	c	-0.0062	0.0044	0.1538
WBC	rs2305481	17	35392150	a	g	-0.0061	0.004	0.1286
WBC	rs11655264	17	35392521	c	g	-0.0063	0.0044	0.1513
WBC	rs2305482	17	35394453	a	c	-0.0073	0.0053	0.1685
WBC	rs11078930	17	35395481	t	c	-0.0083	0.0043	0.05388
WBC	rs4065321	17	35397074	t	c	-0.0061	0.0053	0.246
WBC	rs9915252	17	35398614	c	g	-0.0083	0.0053	0.1175
WBC	rs8066582	17	35400455	t	c	-0.0085	0.0053	0.108
WBC	rs11658328	17	35402762	t	c	-0.0091	0.0053	0.08775
WBC	rs8073254	17	35402876	c	g	-0.0091	0.0053	0.08739
WBC	rs2241245	17	35404540	t	c	-0.0078	0.0053	0.1449
WBC	rs12453334	17	35406999	t	c	-0.0076	0.004	0.05809
WBC	rs2227319	17	35424371	a	g	-0.0074	0.004	0.06256
WBC	rs2227321	17	35424820	c	g	-0.0074	0.004	0.06279
WBC	rs25645	17	35426669	a	g	-0.0082	0.004	0.04222
WBC	rs2270401	17	35429782	a	t	-0.0016	0.004	0.6848
WBC	rs12451897	17	35432801	t	g	-0.0074	0.004	0.06303
WBC	rs2302777	17	35433018	a	g	-0.0015	0.004	0.7008
WBC	rs9916158	17	35435755	t	g	-0.0075	0.004	0.06012
WBC	rs2302774	17	35436616	t	g	-0.0076	0.0039	0.0532
WBC	rs11078936	17	35451440	t	c	0.0013	0.004	0.7495
WBC	rs8065443	17	35462466	a	g	0.0046	0.0058	0.4309
WBC	rs868150	17	35466885	a	g	0.0045	0.0058	0.4352
WBC	rs7502966	17	35470048	t	c	0.0036	0.0045	0.4222
