# Supplementary material for: Multiple Loci Are Associated with White Blood Cell Phenotypes
Source: PLoS Genet. 2011 Jun 30;7(6):e1002113. doi: 10.1371/journal.pgen.1002113 (PMC3128114; doi:10.1371/journal.pgen.1002113)
Supplement: Table S4 — Results of fixed-effects meta-analyses incorperating a study-level adjustment for the total WBC measure. (TXT) [file pgen.1002113.s014.txt]

Phenotype	SNP	CHR	BP	EffectAllele	AlternativeAllele	Effect	StdErr	P.value
Basophils	rs4328821	3	129799125	a	g	0.0103	0.0018	1.97E-08
Lymphocytes	rs2249742	6	31348700	t	c	-0.0042	0.0023	0.06599
Lymphocytes	rs2524079	6	31350153	a	g	-0.0065	0.0023	0.005201
Lymphocytes	rs8113386	19	16332871	c	g	-0.0098	0.0026	0.0001409
Lymphocytes	rs10402422	19	16336388	a	g	-0.0093	0.0026	0.0002508
Lymphocytes	rs10404046	19	16338255	c	g	-0.0094	0.0025	0.0002168
Lymphocytes	rs2034892	19	16352549	a	g	-0.0093	0.0025	0.000208
Lymphocytes	rs2290669	19	16356774	a	c	-0.0042	0.003	0.1649
Lymphocytes	rs8110761	19	16362005	a	g	-0.0034	0.0025	0.1749
Lymphocytes	rs1870071	19	16366106	t	c	-0.0093	0.0024	0.0001451
Lymphocytes	rs873636	19	16375771	a	g	-0.009	0.0024	0.0002328
Lymphocytes	rs10411936	19	16409375	a	g	-0.0036	0.0024	0.1383
Lymphocytes	rs11878602	19	16416153	a	c	-0.0092	0.0025	0.0001624
Lymphocytes	rs7256818	19	16419766	a	c	-0.0036	0.0025	0.1415
Lymphocytes	rs2607278	19	16429197	t	c	-0.0036	0.0025	0.1422
Monocytes	rs1449263	2	182027546	t	c	0.0157	0.0044	0.0003423
Monocytes	rs1375493	2	182032011	a	g	0.015	0.0045	0.0007709
Monocytes	rs2124440	2	182036459	a	g	0.0165	0.0043	0.0001104
Monocytes	rs9880192	3	129780259	c	g	-0.0228	0.0046	7.29E-07
Monocytes	rs10107630	8	130672817	t	c	-0.011	0.0043	0.009891
Monocytes	rs13277237	8	130673745	a	g	-0.0112	0.0042	0.008273
Monocytes	rs4480083	8	130678502	t	c	-0.0113	0.0042	0.007961
Monocytes	rs4407843	8	130678550	a	c	0.0226	0.0042	1.03E-07
Monocytes	rs2163952	8	130679571	t	c	-0.0117	0.0045	0.009293
Monocytes	rs10098310	8	130682796	a	g	-0.0113	0.0042	0.007584
Monocytes	rs1991866	8	130693287	c	g	-0.0109	0.0043	0.01153
Monocytes	rs10817149	9	112917232	a	g	0.0135	0.0043	0.001624
Monocytes	rs1888190	9	112930821	t	c	-0.0224	0.0043	1.50E-07
Monocytes	rs877544	9	112935566	a	t	0.0137	0.0043	0.00132
Monocytes	rs2418135	9	112941130	a	g	-0.0213	0.0042	4.77E-07
Monocytes	rs12346499	9	112942702	t	c	-0.0214	0.0042	4.64E-07
Monocytes	rs10980800	9	112955726	t	c	-0.0333	0.0052	1.03E-10
Monocytes	rs10980802	9	112958677	a	g	0.0148	0.0042	0.0004206
Monocytes	rs12346772	9	112960420	a	g	-0.0338	0.0053	1.79E-10
Monocytes	rs12350763	9	112963544	a	g	-0.0338	0.0053	1.80E-10
Monocytes	rs7034139	9	112964338	a	c	0.0166	0.0053	0.001684
Monocytes	rs7023923	9	112965355	t	c	0.015	0.0042	0.0003698
Monocytes	rs1330279	9	112966729	a	g	0.0167	0.0053	0.001642
Monocytes	rs12337595	9	112967622	a	g	-0.0338	0.0053	1.85E-10
Monocytes	rs10124626	9	112979928	a	c	-0.0336	0.0053	2.33E-10
Monocytes	rs10123393	9	112981491	t	c	-0.0365	0.0056	9.86E-11
Monocytes	rs17812386	9	112982709	a	g	0.0166	0.0053	0.001674
Monocytes	rs12339649	9	112984867	a	g	-0.0323	0.0051	2.52E-10
Monocytes	rs2150052	9	112984888	a	t	0.008	0.0042	0.05705
Monocytes	rs17207270	9	112990865	a	g	0.0166	0.0053	0.001678
Monocytes	rs12339151	9	112996722	t	c	0.0168	0.0053	0.001527
Monocytes	rs2039183	9	112998172	a	c	0.0171	0.0053	0.001363
Monocytes	rs17813544	9	113039855	a	g	-0.0294	0.0078	0.0001749
Monocytes	rs17813724	9	113043287	t	c	-0.0343	0.0066	2.32E-07
Monocytes	rs824016	9	113044530	a	t	-0.0203	0.0042	1.52E-06
Monocytes	rs17228425	9	113073157	c	g	-0.0369	0.0071	1.97E-07
Neutrophils	rs9635726	17	35273667	t	c	-0.0041	0.0029	0.1597
Neutrophils	rs7207600	17	35345186	a	g	-0.0018	0.0021	0.378
Neutrophils	rs8065126	17	35352561	t	c	-0.0065	0.0021	0.00167
Neutrophils	rs4065985	17	35355458	c	g	-0.0017	0.0021	0.4245
Neutrophils	rs9895948	17	35361889	t	c	-0.0067	0.0021	0.00148
Neutrophils	rs17609240	17	35364215	t	g	-0.0065	0.0021	0.002305
Neutrophils	rs8076474	17	35364760	c	g	-0.0019	0.0021	0.3688
Neutrophils	rs1007655	17	35364945	a	g	-0.002	0.0021	0.3504
Neutrophils	rs2313640	17	35365371	t	c	-0.0019	0.0021	0.3596
Neutrophils	rs7218742	17	35367887	a	g	-0.007	0.0021	0.0009455
Neutrophils	rs7218321	17	35367995	t	c	-0.0019	0.0021	0.3602
Neutrophils	rs7219080	17	35368042	a	c	-0.0071	0.0021	0.0008506
Neutrophils	rs6503527	17	35368245	a	g	-0.0019	0.0021	0.3713
Neutrophils	rs7212938	17	35376206	t	g	-0.0032	0.0022	0.138
Neutrophils	rs3859192	17	35382174	t	c	8.00E-04	0.0021	0.6833
Neutrophils	rs8075668	17	35391149	t	c	-0.0089	0.0021	1.31E-05
Neutrophils	rs2305481	17	35392150	a	g	-0.01	0.0021	1.69E-06
Neutrophils	rs11655264	17	35392521	c	g	-0.0089	0.002	1.27E-05
Neutrophils	rs2305482	17	35394453	a	c	-0.0026	0.002	0.1935
Neutrophils	rs11078930	17	35395481	t	c	-0.0108	0.0022	9.90E-07
Neutrophils	rs4065321	17	35397074	t	c	-0.0093	0.002	3.12E-06
Neutrophils	rs9915252	17	35398614	c	g	-0.0026	0.002	0.195
Neutrophils	rs8066582	17	35400455	t	c	-0.0026	0.002	0.1929
Neutrophils	rs11658328	17	35402762	t	c	-0.0026	0.002	0.2016
Neutrophils	rs8073254	17	35402876	c	g	-0.0026	0.002	0.2013
Neutrophils	rs2241245	17	35404540	t	c	-0.0093	0.002	3.05E-06
Neutrophils	rs12453334	17	35406999	t	c	-0.0099	0.0021	1.74E-06
Neutrophils	rs4794822	17	35410238	t	c	-0.0021	0.0021	0.3192
Neutrophils	rs8070454	17	35414280	t	c	-0.0021	0.0021	0.3185
Neutrophils	rs8078723	17	35420405	t	c	-0.0084	0.0021	4.24E-05
Neutrophils	rs2227319	17	35424371	a	g	-0.01	0.0021	1.30E-06
Neutrophils	rs2227321	17	35424820	c	g	-0.01	0.0021	1.33E-06
Neutrophils	rs2227322	17	35425194	c	g	-0.0084	0.0021	4.62E-05
Neutrophils	rs25645	17	35426669	a	g	-0.01	0.0021	1.94E-06
Neutrophils	rs1042658	17	35427428	t	c	-0.0021	0.0021	0.3178
Neutrophils	rs709592	17	35429079	t	c	-0.0021	0.0021	0.3174
Neutrophils	rs2270401	17	35429782	a	t	-6.00E-04	0.0021	0.7758
Neutrophils	rs3213762	17	35432153	a	g	-0.0083	0.0021	6.16E-05
Neutrophils	rs12451897	17	35432801	t	g	-0.0098	0.0021	1.90E-06
Neutrophils	rs2302777	17	35433018	a	g	-6.00E-04	0.0021	0.7651
Neutrophils	rs9916158	17	35435755	t	g	-0.0097	0.0021	3.65E-06
Neutrophils	rs2302774	17	35436616	t	g	-0.0094	0.0021	7.83E-06
Neutrophils	rs7502514	17	35442370	a	g	-0.0021	0.0022	0.3331
Neutrophils	rs8065443	17	35462466	a	g	-0.0033	0.0022	0.1386
Neutrophils	rs868150	17	35466885	a	g	-0.0033	0.0022	0.1389
Neutrophils	rs7502966	17	35470048	t	c	0.0088	0.0025	0.000458
