# Supplementary material for: Multiple Loci Are Associated with White Blood Cell Phenotypes
Source: PLoS Genet. 2011 Jun 30;7(6):e1002113. doi: 10.1371/journal.pgen.1002113 (PMC3128114; doi:10.1371/journal.pgen.1002113)
Supplement: Table S7 — eQTL analysis results for all associations tested between SNPs and transcripts in a subset of 501 samples from the InCianti study. (TXT) [file pgen.1002113.s017.txt]

TRANSCRIPT	SNP	BETA	P.value	PassBonferroni	GeneSymbol
ILMN_1660533	rs9880192	13.43	0.07485	FALSE	RPN1
ILMN_1693108	rs9880192	0.03996	0.9129	FALSE	RUVBL1
ILMN_1716524	rs9880192	24.99	0.02988	FALSE	RAB7A
ILMN_1743290	rs9880192	-11.05	0.1933	FALSE	GP9
ILMN_1775579	rs9880192	-0.6587	0.06104	FALSE	ACAD9
ILMN_1660533	rs4328821	-13.76	0.2125	FALSE	RPN1
ILMN_1693108	rs4328821	-0.2803	0.5998	FALSE	RUVBL1
ILMN_1716524	rs4328821	4.659	0.7824	FALSE	RAB7A
ILMN_1743290	rs4328821	-7.128	0.5664	FALSE	GP9
ILMN_1775579	rs4328821	-0.4646	0.3669	FALSE	ACAD9
ILMN_2155480	rs4328821	0.1045	0.8862	FALSE	RAB43
ILMN_1661439	rs9262628	2.133	0.6556	FALSE	FLOT1
ILMN_1665583	rs9262628	-0.4926	0.6001	FALSE	TUBB
ILMN_1682717	rs9262628	0.1262	0.8345	FALSE	IER3
ILMN_1686626	rs9262628	7.684	0.103	FALSE	BAT1
ILMN_1704750	rs9262628	0.04771	0.9895	FALSE	LOC647000
ILMN_1708006	rs9262628	-3.31	0.0002643	FALSE	MICB
ILMN_1732967	rs9262628	-1.495	0.9114	FALSE	KIAA1949
ILMN_1737585	rs9262628	-1.186	0.01247	FALSE	VARS2
ILMN_1746436	rs9262628	-1.53	0.4209	FALSE	HCG27
ILMN_1763875	rs9262628	-0.5806	0.6885	FALSE	ABCF1
ILMN_1789457	rs9262628	-0.3114	0.454	FALSE	GNL1
ILMN_1799669	rs9262628	0.3065	0.2131	FALSE	PSORS1C1
ILMN_1803945	rs9262628	-10.72	0.3254	FALSE	HCP5
ILMN_2101885	rs9262628	-2.928	0.4698	FALSE	TUBB
ILMN_2121282	rs9262628	0.7719	0.3924	FALSE	MRPS18B
ILMN_2392635	rs9262628	-0.9344	0.06421	FALSE	ABCF1
ILMN_1661439	rs2523852	2.133	0.6556	FALSE	FLOT1
ILMN_1665583	rs2523852	-0.4926	0.6001	FALSE	TUBB
ILMN_1682717	rs2523852	0.1262	0.8345	FALSE	IER3
ILMN_1686626	rs2523852	7.684	0.103	FALSE	BAT1
ILMN_1704750	rs2523852	0.04771	0.9895	FALSE	LOC647000
ILMN_1708006	rs2523852	-3.31	0.0002643	FALSE	MICB
ILMN_1732967	rs2523852	-1.495	0.9114	FALSE	KIAA1949
ILMN_1737585	rs2523852	-1.186	0.01247	FALSE	VARS2
ILMN_1746436	rs2523852	-1.53	0.4209	FALSE	HCG27
ILMN_1763875	rs2523852	-0.5806	0.6885	FALSE	ABCF1
ILMN_1789457	rs2523852	-0.3114	0.454	FALSE	GNL1
ILMN_1799669	rs2523852	0.3065	0.2131	FALSE	PSORS1C1
ILMN_1803945	rs2523852	-10.72	0.3254	FALSE	HCP5
ILMN_2101885	rs2523852	-2.928	0.4698	FALSE	TUBB
ILMN_2121282	rs2523852	0.7719	0.3924	FALSE	MRPS18B
ILMN_2392635	rs2523852	-0.9344	0.06421	FALSE	ABCF1
ILMN_1661439	rs2517525	2.166	0.6522	FALSE	FLOT1
ILMN_1665583	rs2517525	-0.3732	0.6927	FALSE	TUBB
ILMN_1682717	rs2517525	0.1956	0.7474	FALSE	IER3
ILMN_1686626	rs2517525	7.665	0.1057	FALSE	BAT1
ILMN_1704750	rs2517525	0.03548	0.9922	FALSE	LOC647000
ILMN_1708006	rs2517525	-3.31	0.0002841	FALSE	MICB
ILMN_1732967	rs2517525	0.7782	0.954	FALSE	KIAA1949
ILMN_1737585	rs2517525	-1.233	0.009774	FALSE	VARS2
ILMN_1746436	rs2517525	-1.538	0.4208	FALSE	HCG27
ILMN_1763875	rs2517525	-0.5534	0.7038	FALSE	ABCF1
ILMN_1799669	rs2517525	0.3493	0.1579	FALSE	PSORS1C1
ILMN_1803945	rs2517525	-13.42	0.2205	FALSE	HCP5
ILMN_2101885	rs2517525	-3.353	0.4103	FALSE	TUBB
ILMN_2121282	rs2517525	0.6913	0.4461	FALSE	MRPS18B
ILMN_2392635	rs2517525	-0.9783	0.05385	FALSE	ABCF1
ILMN_1661439	rs2517524	8.337	0.1091	FALSE	FLOT1
ILMN_1665583	rs2517524	0.5915	0.5617	FALSE	TUBB
ILMN_1682717	rs2517524	0.3266	0.6182	FALSE	IER3
ILMN_1686626	rs2517524	5.593	0.2763	FALSE	BAT1
ILMN_1704750	rs2517524	6.355	0.1061	FALSE	LOC647000
ILMN_1708006	rs2517524	-1.022	0.3041	FALSE	MICB
ILMN_1732967	rs2517524	0.4927	0.9731	FALSE	KIAA1949
ILMN_1737585	rs2517524	-0.5111	0.3246	FALSE	VARS2
ILMN_1746436	rs2517524	-2.469	0.2331	FALSE	HCG27
ILMN_1763875	rs2517524	1.556	0.3238	FALSE	ABCF1
ILMN_1799669	rs2517524	0.2159	0.4166	FALSE	PSORS1C1
ILMN_1803945	rs2517524	-5.907	0.6191	FALSE	HCP5
ILMN_2101885	rs2517524	-1.089	0.8051	FALSE	TUBB
ILMN_2121282	rs2517524	-0.6267	0.5235	FALSE	MRPS18B
ILMN_2392635	rs2517524	-0.4191	0.4467	FALSE	ABCF1
ILMN_1661439	rs2523846	2.133	0.6556	FALSE	FLOT1
ILMN_1665583	rs2523846	-0.4926	0.6001	FALSE	TUBB
ILMN_1682717	rs2523846	0.1262	0.8345	FALSE	IER3
ILMN_1686626	rs2523846	7.684	0.103	FALSE	BAT1
ILMN_1704750	rs2523846	0.04771	0.9895	FALSE	LOC647000
ILMN_1708006	rs2523846	-3.31	0.0002643	FALSE	MICB
ILMN_1732967	rs2523846	-1.495	0.9114	FALSE	KIAA1949
ILMN_1737585	rs2523846	-1.186	0.01247	FALSE	VARS2
ILMN_1746436	rs2523846	-1.53	0.4209	FALSE	HCG27
ILMN_1763875	rs2523846	-0.5806	0.6885	FALSE	ABCF1
ILMN_1799669	rs2523846	0.3065	0.2131	FALSE	PSORS1C1
ILMN_1803945	rs2523846	-10.72	0.3254	FALSE	HCP5
ILMN_2101885	rs2523846	-2.928	0.4698	FALSE	TUBB
ILMN_2121282	rs2523846	0.7719	0.3924	FALSE	MRPS18B
ILMN_2392635	rs2523846	-0.9344	0.06421	FALSE	ABCF1
ILMN_1661439	rs2517510	2.133	0.6556	FALSE	FLOT1
ILMN_1665583	rs2517510	-0.4926	0.6001	FALSE	TUBB
ILMN_1682717	rs2517510	0.1262	0.8345	FALSE	IER3
ILMN_1686626	rs2517510	7.684	0.103	FALSE	BAT1
ILMN_1704750	rs2517510	0.04771	0.9895	FALSE	LOC647000
ILMN_1708006	rs2517510	-3.31	0.0002643	FALSE	MICB
ILMN_1732967	rs2517510	-1.495	0.9114	FALSE	KIAA1949
ILMN_1737585	rs2517510	-1.186	0.01247	FALSE	VARS2
ILMN_1746436	rs2517510	-1.53	0.4209	FALSE	HCG27
ILMN_1763875	rs2517510	-0.5806	0.6885	FALSE	ABCF1
ILMN_1799669	rs2517510	0.3065	0.2131	FALSE	PSORS1C1
ILMN_1803945	rs2517510	-10.72	0.3254	FALSE	HCP5
ILMN_2101885	rs2517510	-2.928	0.4698	FALSE	TUBB
ILMN_2121282	rs2517510	0.7719	0.3924	FALSE	MRPS18B
ILMN_2392635	rs2517510	-0.9344	0.06421	FALSE	ABCF1
ILMN_1661439	rs2517500	2.133	0.6556	FALSE	FLOT1
ILMN_1665583	rs2517500	-0.4926	0.6001	FALSE	TUBB
ILMN_1682717	rs2517500	0.1262	0.8345	FALSE	IER3
ILMN_1686626	rs2517500	7.684	0.103	FALSE	BAT1
ILMN_1704750	rs2517500	0.04771	0.9895	FALSE	LOC647000
ILMN_1708006	rs2517500	-3.31	0.0002643	FALSE	MICB
ILMN_1732967	rs2517500	-1.495	0.9114	FALSE	KIAA1949
ILMN_1737585	rs2517500	-1.186	0.01247	FALSE	VARS2
ILMN_1746436	rs2517500	-1.53	0.4209	FALSE	HCG27
ILMN_1763875	rs2517500	-0.5806	0.6885	FALSE	ABCF1
ILMN_1799669	rs2517500	0.3065	0.2131	FALSE	PSORS1C1
ILMN_1803945	rs2517500	-10.72	0.3254	FALSE	HCP5
ILMN_2101885	rs2517500	-2.928	0.4698	FALSE	TUBB
ILMN_2121282	rs2517500	0.7719	0.3924	FALSE	MRPS18B
ILMN_2392635	rs2517500	-0.9344	0.06421	FALSE	ABCF1
ILMN_1661439	rs2523890	2.756	0.5652	FALSE	FLOT1
ILMN_1665583	rs2523890	-0.2826	0.7646	FALSE	TUBB
ILMN_1682717	rs2523890	0.08725	0.8854	FALSE	IER3
ILMN_1686626	rs2523890	7.7	0.1031	FALSE	BAT1
ILMN_1704750	rs2523890	0.6578	0.8559	FALSE	LOC647000
ILMN_1708006	rs2523890	-3.312	0.0002715	FALSE	MICB
ILMN_1732967	rs2523890	-1.631	0.9036	FALSE	KIAA1949
ILMN_1737585	rs2523890	-1.069	0.0248	FALSE	VARS2
ILMN_1746436	rs2523890	-1.678	0.3784	FALSE	HCG27
ILMN_1763875	rs2523890	-0.0364	0.98	FALSE	ABCF1
ILMN_1799669	rs2523890	0.3107	0.2081	FALSE	PSORS1C1
ILMN_1803945	rs2523890	-8.072	0.4602	FALSE	HCP5
ILMN_2101885	rs2523890	-2.563	0.528	FALSE	TUBB
ILMN_2121282	rs2523890	0.7614	0.4001	FALSE	MRPS18B
ILMN_2392635	rs2523890	-0.8227	0.1042	FALSE	ABCF1
ILMN_1661439	rs2246330	2.133	0.6556	FALSE	FLOT1
ILMN_1665583	rs2246330	-0.4926	0.6001	FALSE	TUBB
ILMN_1682717	rs2246330	0.1262	0.8345	FALSE	IER3
ILMN_1686626	rs2246330	7.684	0.103	FALSE	BAT1
ILMN_1704750	rs2246330	0.04771	0.9895	FALSE	LOC647000
ILMN_1708006	rs2246330	-3.31	0.0002643	FALSE	MICB
ILMN_1732967	rs2246330	-1.495	0.9114	FALSE	KIAA1949
ILMN_1737585	rs2246330	-1.186	0.01247	FALSE	VARS2
ILMN_1746436	rs2246330	-1.53	0.4209	FALSE	HCG27
ILMN_1763875	rs2246330	-0.5806	0.6885	FALSE	ABCF1
ILMN_1795464	rs2246330	-0.4755	0.4983	FALSE	LTA
ILMN_1799669	rs2246330	0.3065	0.2131	FALSE	PSORS1C1
ILMN_1803945	rs2246330	-10.72	0.3254	FALSE	HCP5
ILMN_2101885	rs2246330	-2.928	0.4698	FALSE	TUBB
ILMN_2121282	rs2246330	0.7719	0.3924	FALSE	MRPS18B
ILMN_2392635	rs2246330	-0.9344	0.06421	FALSE	ABCF1
ILMN_1661439	rs2523883	2.133	0.6556	FALSE	FLOT1
ILMN_1665583	rs2523883	-0.4926	0.6001	FALSE	TUBB
ILMN_1682717	rs2523883	0.1262	0.8345	FALSE	IER3
ILMN_1686626	rs2523883	7.684	0.103	FALSE	BAT1
ILMN_1704750	rs2523883	0.04771	0.9895	FALSE	LOC647000
ILMN_1708006	rs2523883	-3.31	0.0002643	FALSE	MICB
ILMN_1732967	rs2523883	-1.495	0.9114	FALSE	KIAA1949
ILMN_1737585	rs2523883	-1.186	0.01247	FALSE	VARS2
ILMN_1746436	rs2523883	-1.53	0.4209	FALSE	HCG27
ILMN_1763875	rs2523883	-0.5806	0.6885	FALSE	ABCF1
ILMN_1795464	rs2523883	-0.4755	0.4983	FALSE	LTA
ILMN_1799669	rs2523883	0.3065	0.2131	FALSE	PSORS1C1
ILMN_1803945	rs2523883	-10.72	0.3254	FALSE	HCP5
ILMN_2101885	rs2523883	-2.928	0.4698	FALSE	TUBB
ILMN_2121282	rs2523883	0.7719	0.3924	FALSE	MRPS18B
ILMN_2392635	rs2523883	-0.9344	0.06421	FALSE	ABCF1
ILMN_1661439	rs2523880	2.133	0.6556	FALSE	FLOT1
ILMN_1665583	rs2523880	-0.4926	0.6001	FALSE	TUBB
ILMN_1682717	rs2523880	0.1262	0.8345	FALSE	IER3
ILMN_1686626	rs2523880	7.684	0.103	FALSE	BAT1
ILMN_1704750	rs2523880	0.04771	0.9895	FALSE	LOC647000
ILMN_1708006	rs2523880	-3.31	0.0002643	FALSE	MICB
ILMN_1732967	rs2523880	-1.495	0.9114	FALSE	KIAA1949
ILMN_1737585	rs2523880	-1.186	0.01247	FALSE	VARS2
ILMN_1746436	rs2523880	-1.53	0.4209	FALSE	HCG27
ILMN_1763875	rs2523880	-0.5806	0.6885	FALSE	ABCF1
ILMN_1795464	rs2523880	-0.4755	0.4983	FALSE	LTA
ILMN_1799669	rs2523880	0.3065	0.2131	FALSE	PSORS1C1
ILMN_1803945	rs2523880	-10.72	0.3254	FALSE	HCP5
ILMN_2101885	rs2523880	-2.928	0.4698	FALSE	TUBB
ILMN_2121282	rs2523880	0.7719	0.3924	FALSE	MRPS18B
ILMN_2392635	rs2523880	-0.9344	0.06421	FALSE	ABCF1
ILMN_1661439	rs2249231	2.133	0.6556	FALSE	FLOT1
ILMN_1665583	rs2249231	-0.4926	0.6001	FALSE	TUBB
ILMN_1682717	rs2249231	0.1262	0.8345	FALSE	IER3
ILMN_1686626	rs2249231	7.684	0.103	FALSE	BAT1
ILMN_1704750	rs2249231	0.04771	0.9895	FALSE	LOC647000
ILMN_1708006	rs2249231	-3.31	0.0002643	FALSE	MICB
ILMN_1732967	rs2249231	-1.495	0.9114	FALSE	KIAA1949
ILMN_1737585	rs2249231	-1.186	0.01247	FALSE	VARS2
ILMN_1746436	rs2249231	-1.53	0.4209	FALSE	HCG27
ILMN_1763875	rs2249231	-0.5806	0.6885	FALSE	ABCF1
ILMN_1795464	rs2249231	-0.4755	0.4983	FALSE	LTA
ILMN_1799669	rs2249231	0.3065	0.2131	FALSE	PSORS1C1
ILMN_1803945	rs2249231	-10.72	0.3254	FALSE	HCP5
ILMN_2101885	rs2249231	-2.928	0.4698	FALSE	TUBB
ILMN_2121282	rs2249231	0.7719	0.3924	FALSE	MRPS18B
ILMN_2392635	rs2249231	-0.9344	0.06421	FALSE	ABCF1
ILMN_1661439	rs2523843	2.133	0.6556	FALSE	FLOT1
ILMN_1665583	rs2523843	-0.4926	0.6001	FALSE	TUBB
ILMN_1682717	rs2523843	0.1262	0.8345	FALSE	IER3
ILMN_1686626	rs2523843	7.684	0.103	FALSE	BAT1
ILMN_1704750	rs2523843	0.04771	0.9895	FALSE	LOC647000
ILMN_1708006	rs2523843	-3.31	0.0002643	FALSE	MICB
ILMN_1728106	rs2523843	0.2853	0.2638	FALSE	TNF
ILMN_1732967	rs2523843	-1.495	0.9114	FALSE	KIAA1949
ILMN_1737585	rs2523843	-1.186	0.01247	FALSE	VARS2
ILMN_1746436	rs2523843	-1.53	0.4209	FALSE	HCG27
ILMN_1763875	rs2523843	-0.5806	0.6885	FALSE	ABCF1
ILMN_1795464	rs2523843	-0.4755	0.4983	FALSE	LTA
ILMN_1799669	rs2523843	0.3065	0.2131	FALSE	PSORS1C1
ILMN_1803945	rs2523843	-10.72	0.3254	FALSE	HCP5
ILMN_2101885	rs2523843	-2.928	0.4698	FALSE	TUBB
ILMN_2121282	rs2523843	0.7719	0.3924	FALSE	MRPS18B
ILMN_2392635	rs2523843	-0.9344	0.06421	FALSE	ABCF1
ILMN_1661439	rs2249876	2.133	0.6556	FALSE	FLOT1
ILMN_1665583	rs2249876	-0.4926	0.6001	FALSE	TUBB
ILMN_1682717	rs2249876	0.1262	0.8345	FALSE	IER3
ILMN_1686626	rs2249876	7.684	0.103	FALSE	BAT1
ILMN_1704750	rs2249876	0.04771	0.9895	FALSE	LOC647000
ILMN_1708006	rs2249876	-3.31	0.0002643	FALSE	MICB
ILMN_1728106	rs2249876	0.2853	0.2638	FALSE	TNF
ILMN_1732967	rs2249876	-1.495	0.9114	FALSE	KIAA1949
ILMN_1737585	rs2249876	-1.186	0.01247	FALSE	VARS2
ILMN_1746436	rs2249876	-1.53	0.4209	FALSE	HCG27
ILMN_1763875	rs2249876	-0.5806	0.6885	FALSE	ABCF1
ILMN_1795464	rs2249876	-0.4755	0.4983	FALSE	LTA
ILMN_1799669	rs2249876	0.3065	0.2131	FALSE	PSORS1C1
ILMN_1803945	rs2249876	-10.72	0.3254	FALSE	HCP5
ILMN_2101885	rs2249876	-2.928	0.4698	FALSE	TUBB
ILMN_2121282	rs2249876	0.7719	0.3924	FALSE	MRPS18B
ILMN_2376204	rs2249876	-2.388	0.6082	FALSE	LTB
ILMN_2376205	rs2249876	8.304	0.784	FALSE	LTB
ILMN_2392635	rs2249876	-0.9344	0.06421	FALSE	ABCF1
ILMN_1661439	rs9263474	2.133	0.6556	FALSE	FLOT1
ILMN_1665583	rs9263474	-0.4926	0.6001	FALSE	TUBB
ILMN_1682717	rs9263474	0.1262	0.8345	FALSE	IER3
ILMN_1686626	rs9263474	7.684	0.103	FALSE	BAT1
ILMN_1704750	rs9263474	0.04771	0.9895	FALSE	LOC647000
ILMN_1708006	rs9263474	-3.31	0.0002643	FALSE	MICB
ILMN_1728106	rs9263474	0.2853	0.2638	FALSE	TNF
ILMN_1732967	rs9263474	-1.495	0.9114	FALSE	KIAA1949
ILMN_1737585	rs9263474	-1.186	0.01247	FALSE	VARS2
ILMN_1746436	rs9263474	-1.53	0.4209	FALSE	HCG27
ILMN_1763875	rs9263474	-0.5806	0.6885	FALSE	ABCF1
ILMN_1795464	rs9263474	-0.4755	0.4983	FALSE	LTA
ILMN_1799669	rs9263474	0.3065	0.2131	FALSE	PSORS1C1
ILMN_1803945	rs9263474	-10.72	0.3254	FALSE	HCP5
ILMN_2101885	rs9263474	-2.928	0.4698	FALSE	TUBB
ILMN_2121282	rs9263474	0.7719	0.3924	FALSE	MRPS18B
ILMN_2376204	rs9263474	-2.388	0.6082	FALSE	LTB
ILMN_2376205	rs9263474	8.304	0.784	FALSE	LTB
ILMN_2392635	rs9263474	-0.9344	0.06421	FALSE	ABCF1
ILMN_1661439	rs2535317	2.133	0.6556	FALSE	FLOT1
ILMN_1665583	rs2535317	-0.4926	0.6001	FALSE	TUBB
ILMN_1682717	rs2535317	0.1262	0.8345	FALSE	IER3
ILMN_1686626	rs2535317	7.684	0.103	FALSE	BAT1
ILMN_1704750	rs2535317	0.04771	0.9895	FALSE	LOC647000
ILMN_1708006	rs2535317	-3.31	0.0002643	FALSE	MICB
ILMN_1728106	rs2535317	0.2853	0.2638	FALSE	TNF
ILMN_1732967	rs2535317	-1.495	0.9114	FALSE	KIAA1949
ILMN_1737585	rs2535317	-1.186	0.01247	FALSE	VARS2
ILMN_1746436	rs2535317	-1.53	0.4209	FALSE	HCG27
ILMN_1763875	rs2535317	-0.5806	0.6885	FALSE	ABCF1
ILMN_1795464	rs2535317	-0.4755	0.4983	FALSE	LTA
ILMN_1799669	rs2535317	0.3065	0.2131	FALSE	PSORS1C1
ILMN_1803945	rs2535317	-10.72	0.3254	FALSE	HCP5
ILMN_2101885	rs2535317	-2.928	0.4698	FALSE	TUBB
ILMN_2121282	rs2535317	0.7719	0.3924	FALSE	MRPS18B
ILMN_2376204	rs2535317	-2.388	0.6082	FALSE	LTB
ILMN_2376205	rs2535317	8.304	0.784	FALSE	LTB
ILMN_2392635	rs2535317	-0.9344	0.06421	FALSE	ABCF1
ILMN_1661439	rs2517471	2.133	0.6556	FALSE	FLOT1
ILMN_1665583	rs2517471	-0.4926	0.6001	FALSE	TUBB
ILMN_1682717	rs2517471	0.1262	0.8345	FALSE	IER3
ILMN_1686626	rs2517471	7.684	0.103	FALSE	BAT1
ILMN_1704750	rs2517471	0.04771	0.9895	FALSE	LOC647000
ILMN_1708006	rs2517471	-3.31	0.0002643	FALSE	MICB
ILMN_1728106	rs2517471	0.2853	0.2638	FALSE	TNF
ILMN_1732967	rs2517471	-1.495	0.9114	FALSE	KIAA1949
ILMN_1737585	rs2517471	-1.186	0.01247	FALSE	VARS2
ILMN_1746436	rs2517471	-1.53	0.4209	FALSE	HCG27
ILMN_1763875	rs2517471	-0.5806	0.6885	FALSE	ABCF1
ILMN_1795464	rs2517471	-0.4755	0.4983	FALSE	LTA
ILMN_1799669	rs2517471	0.3065	0.2131	FALSE	PSORS1C1
ILMN_1803945	rs2517471	-10.72	0.3254	FALSE	HCP5
ILMN_2101885	rs2517471	-2.928	0.4698	FALSE	TUBB
ILMN_2121282	rs2517471	0.7719	0.3924	FALSE	MRPS18B
ILMN_2376204	rs2517471	-2.388	0.6082	FALSE	LTB
ILMN_2376205	rs2517471	8.304	0.784	FALSE	LTB
ILMN_2392635	rs2517471	-0.9344	0.06421	FALSE	ABCF1
ILMN_1661439	rs2535307	2.133	0.6556	FALSE	FLOT1
ILMN_1665583	rs2535307	-0.4926	0.6001	FALSE	TUBB
ILMN_1682717	rs2535307	0.1262	0.8345	FALSE	IER3
ILMN_1686626	rs2535307	7.684	0.103	FALSE	BAT1
ILMN_1704750	rs2535307	0.04771	0.9895	FALSE	LOC647000
ILMN_1708006	rs2535307	-3.31	0.0002643	FALSE	MICB
ILMN_1728106	rs2535307	0.2853	0.2638	FALSE	TNF
ILMN_1732967	rs2535307	-1.495	0.9114	FALSE	KIAA1949
ILMN_1737585	rs2535307	-1.186	0.01247	FALSE	VARS2
ILMN_1746436	rs2535307	-1.53	0.4209	FALSE	HCG27
ILMN_1763875	rs2535307	-0.5806	0.6885	FALSE	ABCF1
ILMN_1795464	rs2535307	-0.4755	0.4983	FALSE	LTA
ILMN_1799669	rs2535307	0.3065	0.2131	FALSE	PSORS1C1
ILMN_1803945	rs2535307	-10.72	0.3254	FALSE	HCP5
ILMN_2101885	rs2535307	-2.928	0.4698	FALSE	TUBB
ILMN_2121282	rs2535307	0.7719	0.3924	FALSE	MRPS18B
ILMN_2376204	rs2535307	-2.388	0.6082	FALSE	LTB
ILMN_2376205	rs2535307	8.304	0.784	FALSE	LTB
ILMN_2392635	rs2535307	-0.9344	0.06421	FALSE	ABCF1
ILMN_1661439	rs2535306	2.133	0.6556	FALSE	FLOT1
ILMN_1665583	rs2535306	-0.4926	0.6001	FALSE	TUBB
ILMN_1682717	rs2535306	0.1262	0.8345	FALSE	IER3
ILMN_1686626	rs2535306	7.684	0.103	FALSE	BAT1
ILMN_1704750	rs2535306	0.04771	0.9895	FALSE	LOC647000
ILMN_1708006	rs2535306	-3.31	0.0002643	FALSE	MICB
ILMN_1728106	rs2535306	0.2853	0.2638	FALSE	TNF
ILMN_1732967	rs2535306	-1.495	0.9114	FALSE	KIAA1949
ILMN_1737585	rs2535306	-1.186	0.01247	FALSE	VARS2
ILMN_1746436	rs2535306	-1.53	0.4209	FALSE	HCG27
ILMN_1763875	rs2535306	-0.5806	0.6885	FALSE	ABCF1
ILMN_1795464	rs2535306	-0.4755	0.4983	FALSE	LTA
ILMN_1799669	rs2535306	0.3065	0.2131	FALSE	PSORS1C1
ILMN_1803945	rs2535306	-10.72	0.3254	FALSE	HCP5
ILMN_2101885	rs2535306	-2.928	0.4698	FALSE	TUBB
ILMN_2121282	rs2535306	0.7719	0.3924	FALSE	MRPS18B
ILMN_2376204	rs2535306	-2.388	0.6082	FALSE	LTB
ILMN_2376205	rs2535306	8.304	0.784	FALSE	LTB
ILMN_2392635	rs2535306	-0.9344	0.06421	FALSE	ABCF1
ILMN_1686626	rs2524079	-5.563	0.2272	FALSE	BAT1
ILMN_1688373	rs2524079	3.753	0.3738	FALSE	LST1
ILMN_1703538	rs2524079	-19.3	0.04231	FALSE	AIF1
ILMN_1705364	rs2524079	0.8565	0.106	FALSE	BAT3
ILMN_1708006	rs2524079	-2.209	0.01303	FALSE	MICB
ILMN_1718936	rs2524079	6.193	0.8104	FALSE	LST1
ILMN_1728106	rs2524079	0.431	0.08356	FALSE	TNF
ILMN_1737585	rs2524079	-0.947	0.04192	FALSE	VARS2
ILMN_1746436	rs2524079	-4.895	0.008185	FALSE	HCG27
ILMN_1756982	rs2524079	3.498	0.7526	FALSE	CLIC1
ILMN_1792473	rs2524079	-41.16	0.0009075	FALSE	AIF1
ILMN_1795286	rs2524079	0.2825	0.3777	FALSE	C6orf47
ILMN_1795464	rs2524079	0.9863	0.1501	FALSE	LTA
ILMN_1799669	rs2524079	0.4495	0.05925	FALSE	PSORS1C1
ILMN_1803945	rs2524079	-8.633	0.4177	FALSE	HCP5
ILMN_2152402	rs2524079	-0.5212	0.475	FALSE	BAT5
ILMN_2345353	rs2524079	8.135	0.08505	FALSE	LST1
ILMN_2376204	rs2524079	5.712	0.2091	FALSE	LTB
ILMN_2376205	rs2524079	77.28	0.008773	FALSE	LTB
ILMN_2390416	rs2524079	0.2374	0.7588	FALSE	BAT3
ILMN_1690963	rs10107630	9.887	0.04774	FALSE	DDEF1
ILMN_2233366	rs10107630	0.831	0.05898	FALSE	DDEF1
ILMN_1690963	rs13277237	9.887	0.04774	FALSE	DDEF1
ILMN_2233366	rs13277237	0.831	0.05898	FALSE	DDEF1
ILMN_1690963	rs4480083	9.621	0.0538	FALSE	DDEF1
ILMN_2233366	rs4480083	0.8156	0.06353	FALSE	DDEF1
ILMN_1690963	rs4407843	9.621	0.0538	FALSE	DDEF1
ILMN_2233366	rs4407843	0.8156	0.06353	FALSE	DDEF1
ILMN_1690963	rs2163952	10.19	0.04078	FALSE	DDEF1
ILMN_2233366	rs2163952	0.7651	0.08149	FALSE	DDEF1
ILMN_1690963	rs10098310	9.772	0.0498	FALSE	DDEF1
ILMN_2233366	rs10098310	0.8388	0.05599	FALSE	DDEF1
ILMN_1690963	rs1991866	9.836	0.04799	FALSE	DDEF1
ILMN_2233366	rs1991866	0.8599	0.04972	FALSE	DDEF1
ILMN_1659206	rs7207600	-7.142	0.1873	FALSE	RARA
ILMN_1662174	rs7207600	-2.616	0.0001485	FALSE	ORMDL3
ILMN_1665004	rs7207600	0.04868	0.9866	FALSE	CASC3
ILMN_1707448	rs7207600	0.5883	0.1516	FALSE	CRKRS
ILMN_1805636	rs7207600	-0.6658	0.09478	FALSE	PERLD1
ILMN_1666206	rs7207600	-9.199	8.61E-09	TRUE	GSDML
ILMN_2347193	rs7207600	-3.38	6.94E-07	TRUE	GSDML
ILMN_1659206	rs8065126	-7.142	0.1873	FALSE	RARA
ILMN_1662174	rs8065126	-2.616	0.0001485	FALSE	ORMDL3
ILMN_1665004	rs8065126	0.04868	0.9866	FALSE	CASC3
ILMN_1707448	rs8065126	0.5883	0.1516	FALSE	CRKRS
ILMN_1805636	rs8065126	-0.6658	0.09478	FALSE	PERLD1
ILMN_1666206	rs8065126	-9.199	8.61E-09	TRUE	GSDML
ILMN_2347193	rs8065126	-3.38	6.94E-07	TRUE	GSDML
ILMN_1659206	rs4065985	-5.629	0.2869	FALSE	RARA
ILMN_1665004	rs4065985	-1.518	0.5904	FALSE	CASC3
ILMN_1707448	rs4065985	0.4606	0.2494	FALSE	CRKRS
ILMN_1805636	rs4065985	-0.8699	0.02523	FALSE	PERLD1
ILMN_1662174	rs4065985	-3.034	6.03E-06	TRUE	ORMDL3
ILMN_1666206	rs4065985	-10.39	2.05E-11	TRUE	GSDML
ILMN_2347193	rs4065985	-3.697	2.37E-08	TRUE	GSDML
ILMN_1659206	rs9895948	-7.548	0.1639	FALSE	RARA
ILMN_1662174	rs9895948	-2.625	0.0001432	FALSE	ORMDL3
ILMN_1665004	rs9895948	-0.1565	0.9569	FALSE	CASC3
ILMN_1707448	rs9895948	0.5918	0.1497	FALSE	CRKRS
ILMN_1805636	rs9895948	-0.6424	0.1074	FALSE	PERLD1
ILMN_1666206	rs9895948	-9.087	1.37E-08	TRUE	GSDML
ILMN_2347193	rs9895948	-3.364	8.10E-07	TRUE	GSDML
ILMN_1659206	rs17609240	-9.141	0.09065	FALSE	RARA
ILMN_1662174	rs17609240	-2.7	8.62E-05	FALSE	ORMDL3
ILMN_1665004	rs17609240	-0.8029	0.7809	FALSE	CASC3
ILMN_1707448	rs17609240	0.6045	0.1398	FALSE	CRKRS
ILMN_1805636	rs17609240	-0.6145	0.1224	FALSE	PERLD1
ILMN_1666206	rs17609240	-9.301	5.41E-09	TRUE	GSDML
ILMN_2347193	rs17609240	-3.457	3.57E-07	TRUE	GSDML
ILMN_1659206	rs8076474	-7.548	0.1639	FALSE	RARA
ILMN_1662174	rs8076474	-2.625	0.0001432	FALSE	ORMDL3
ILMN_1665004	rs8076474	-0.1565	0.9569	FALSE	CASC3
ILMN_1707448	rs8076474	0.5918	0.1497	FALSE	CRKRS
ILMN_1805636	rs8076474	-0.6424	0.1074	FALSE	PERLD1
ILMN_1666206	rs8076474	-9.087	1.37E-08	TRUE	GSDML
ILMN_2347193	rs8076474	-3.364	8.10E-07	TRUE	GSDML
ILMN_1659206	rs1007655	-7.548	0.1639	FALSE	RARA
ILMN_1662174	rs1007655	-2.625	0.0001432	FALSE	ORMDL3
ILMN_1665004	rs1007655	-0.1565	0.9569	FALSE	CASC3
ILMN_1707448	rs1007655	0.5918	0.1497	FALSE	CRKRS
ILMN_1805636	rs1007655	-0.6424	0.1074	FALSE	PERLD1
ILMN_1666206	rs1007655	-9.087	1.37E-08	TRUE	GSDML
ILMN_2347193	rs1007655	-3.364	8.10E-07	TRUE	GSDML
ILMN_1659206	rs2313640	-7.925	0.1455	FALSE	RARA
ILMN_1662174	rs2313640	-2.75	7.21E-05	FALSE	ORMDL3
ILMN_1665004	rs2313640	0.5501	0.8499	FALSE	CASC3
ILMN_1707448	rs2313640	0.5519	0.181	FALSE	CRKRS
ILMN_1805636	rs2313640	-0.7202	0.07216	FALSE	PERLD1
ILMN_1666206	rs2313640	-9.67	1.67E-09	TRUE	GSDML
ILMN_2347193	rs2313640	-3.575	1.72E-07	TRUE	GSDML
ILMN_1659206	rs7218742	-7.925	0.1455	FALSE	RARA
ILMN_1662174	rs7218742	-2.75	7.21E-05	FALSE	ORMDL3
ILMN_1665004	rs7218742	0.5501	0.8499	FALSE	CASC3
ILMN_1707448	rs7218742	0.5519	0.181	FALSE	CRKRS
ILMN_1805636	rs7218742	-0.7202	0.07216	FALSE	PERLD1
ILMN_1666206	rs7218742	-9.67	1.67E-09	TRUE	GSDML
ILMN_2347193	rs7218742	-3.575	1.72E-07	TRUE	GSDML
ILMN_1659206	rs7218321	-7.925	0.1455	FALSE	RARA
ILMN_1662174	rs7218321	-2.75	7.21E-05	FALSE	ORMDL3
ILMN_1665004	rs7218321	0.5501	0.8499	FALSE	CASC3
ILMN_1707448	rs7218321	0.5519	0.181	FALSE	CRKRS
ILMN_1805636	rs7218321	-0.7202	0.07216	FALSE	PERLD1
ILMN_1666206	rs7218321	-9.67	1.67E-09	TRUE	GSDML
ILMN_2347193	rs7218321	-3.575	1.72E-07	TRUE	GSDML
ILMN_1659206	rs7219080	-7.855	0.1496	FALSE	RARA
ILMN_1662174	rs7219080	-2.728	8.41E-05	FALSE	ORMDL3
ILMN_1665004	rs7219080	0.5806	0.8419	FALSE	CASC3
ILMN_1707448	rs7219080	0.5455	0.1866	FALSE	CRKRS
ILMN_1805636	rs7219080	-0.7372	0.06597	FALSE	PERLD1
ILMN_1666206	rs7219080	-9.694	1.58E-09	TRUE	GSDML
ILMN_2347193	rs7219080	-3.621	1.21E-07	TRUE	GSDML
ILMN_1659206	rs6503527	-7.855	0.1496	FALSE	RARA
ILMN_1662174	rs6503527	-2.728	8.41E-05	FALSE	ORMDL3
ILMN_1665004	rs6503527	0.5806	0.8419	FALSE	CASC3
ILMN_1707448	rs6503527	0.5455	0.1866	FALSE	CRKRS
ILMN_1805636	rs6503527	-0.7372	0.06597	FALSE	PERLD1
ILMN_1666206	rs6503527	-9.694	1.58E-09	TRUE	GSDML
ILMN_2347193	rs6503527	-3.621	1.21E-07	TRUE	GSDML
ILMN_1659206	rs3859192	3.178	0.5498	FALSE	RARA
ILMN_1665004	rs3859192	-1.828	0.5191	FALSE	CASC3
ILMN_1707448	rs3859192	-0.0272	0.9461	FALSE	CRKRS
ILMN_1805636	rs3859192	0.707	0.07101	FALSE	PERLD1
ILMN_1662174	rs3859192	2.902	1.70E-05	TRUE	ORMDL3
ILMN_1666206	rs3859192	9.978	1.64E-10	TRUE	GSDML
ILMN_2347193	rs3859192	3.717	2.36E-08	TRUE	GSDML
ILMN_1659206	rs8075668	4.105	0.4441	FALSE	RARA
ILMN_1662174	rs8075668	2.062	0.00258	FALSE	ORMDL3
ILMN_1665004	rs8075668	-3.987	0.1632	FALSE	CASC3
ILMN_1707448	rs8075668	-0.08614	0.832	FALSE	CRKRS
ILMN_1805636	rs8075668	0.6798	0.08587	FALSE	PERLD1
ILMN_2347193	rs8075668	2.441	0.000318	FALSE	GSDML
ILMN_1666206	rs8075668	6.996	1.12E-05	TRUE	GSDML
ILMN_1659206	rs2305481	-5.399	0.3213	FALSE	RARA
ILMN_1662174	rs2305481	-1.841	0.008088	FALSE	ORMDL3
ILMN_1665004	rs2305481	4.489	0.1219	FALSE	CASC3
ILMN_1707448	rs2305481	0.2898	0.4819	FALSE	CRKRS
ILMN_1805636	rs2305481	-0.9656	0.01631	FALSE	PERLD1
ILMN_2347193	rs2305481	-2.37	0.0005776	FALSE	GSDML
ILMN_1666206	rs2305481	-7.085	1.18E-05	TRUE	GSDML
ILMN_1659206	rs11655264	4.105	0.4441	FALSE	RARA
ILMN_1662174	rs11655264	2.062	0.00258	FALSE	ORMDL3
ILMN_1665004	rs11655264	-3.987	0.1632	FALSE	CASC3
ILMN_1707448	rs11655264	-0.08614	0.832	FALSE	CRKRS
ILMN_1805636	rs11655264	0.6798	0.08587	FALSE	PERLD1
ILMN_2347193	rs11655264	2.441	0.000318	FALSE	GSDML
ILMN_1666206	rs11655264	6.996	1.12E-05	TRUE	GSDML
ILMN_1659206	rs2305482	9.084	0.09978	FALSE	RARA
ILMN_1662174	rs2305482	1.251	0.07675	FALSE	ORMDL3
ILMN_1665004	rs2305482	-2.272	0.4408	FALSE	CASC3
ILMN_1666206	rs2305482	5.644	0.0006096	FALSE	GSDML
ILMN_1707448	rs2305482	0.4981	0.2333	FALSE	CRKRS
ILMN_1805636	rs2305482	0.2469	0.545	FALSE	PERLD1
ILMN_2347193	rs2305482	1.696	0.01554	FALSE	GSDML
ILMN_1659206	rs11078930	-2.472	0.6505	FALSE	RARA
ILMN_1662174	rs11078930	-1.571	0.0243	FALSE	ORMDL3
ILMN_1665004	rs11078930	5.636	0.05241	FALSE	CASC3
ILMN_1707448	rs11078930	0.1445	0.7263	FALSE	CRKRS
ILMN_1805636	rs11078930	-0.9963	0.0131	FALSE	PERLD1
ILMN_2347193	rs11078930	-2.372	0.0005853	FALSE	GSDML
ILMN_1666206	rs11078930	-7.647	2.27E-06	TRUE	GSDML
ILMN_1659206	rs4065321	9.868	0.07334	FALSE	RARA
ILMN_1662174	rs4065321	1.203	0.0883	FALSE	ORMDL3
ILMN_1665004	rs4065321	-2.38	0.4187	FALSE	CASC3
ILMN_1666206	rs4065321	5.633	0.0006146	FALSE	GSDML
ILMN_1707448	rs4065321	0.5659	0.1751	FALSE	CRKRS
ILMN_1805636	rs4065321	0.2613	0.5212	FALSE	PERLD1
ILMN_2347193	rs4065321	1.645	0.0188	FALSE	GSDML
ILMN_1659206	rs9915252	9.868	0.07334	FALSE	RARA
ILMN_1662174	rs9915252	1.203	0.0883	FALSE	ORMDL3
ILMN_1665004	rs9915252	-2.38	0.4187	FALSE	CASC3
ILMN_1666206	rs9915252	5.633	0.0006146	FALSE	GSDML
ILMN_1707448	rs9915252	0.5659	0.1751	FALSE	CRKRS
ILMN_1805636	rs9915252	0.2613	0.5212	FALSE	PERLD1
ILMN_2347193	rs9915252	1.645	0.0188	FALSE	GSDML
ILMN_1659206	rs8066582	9.868	0.07334	FALSE	RARA
ILMN_1662174	rs8066582	1.203	0.0883	FALSE	ORMDL3
ILMN_1665004	rs8066582	-2.38	0.4187	FALSE	CASC3
ILMN_1666206	rs8066582	5.633	0.0006146	FALSE	GSDML
ILMN_1707448	rs8066582	0.5659	0.1751	FALSE	CRKRS
ILMN_1805636	rs8066582	0.2613	0.5212	FALSE	PERLD1
ILMN_2347193	rs8066582	1.645	0.0188	FALSE	GSDML
ILMN_1659206	rs11658328	9.561	0.08547	FALSE	RARA
ILMN_1662174	rs11658328	1.298	0.06831	FALSE	ORMDL3
ILMN_1665004	rs11658328	-2.936	0.3226	FALSE	CASC3
ILMN_1666206	rs11658328	6.059	0.0002569	FALSE	GSDML
ILMN_1707448	rs11658328	0.5703	0.1754	FALSE	CRKRS
ILMN_1805636	rs11658328	0.1908	0.6424	FALSE	PERLD1
ILMN_2347193	rs11658328	1.77	0.01217	FALSE	GSDML
ILMN_1659206	rs8073254	9.561	0.08547	FALSE	RARA
ILMN_1662174	rs8073254	1.298	0.06831	FALSE	ORMDL3
ILMN_1665004	rs8073254	-2.936	0.3226	FALSE	CASC3
ILMN_1666206	rs8073254	6.059	0.0002569	FALSE	GSDML
ILMN_1707448	rs8073254	0.5703	0.1754	FALSE	CRKRS
ILMN_1805636	rs8073254	0.1908	0.6424	FALSE	PERLD1
ILMN_2347193	rs8073254	1.77	0.01217	FALSE	GSDML
ILMN_1659206	rs2241245	9.561	0.08547	FALSE	RARA
ILMN_1662174	rs2241245	1.298	0.06831	FALSE	ORMDL3
ILMN_1665004	rs2241245	-2.936	0.3226	FALSE	CASC3
ILMN_1666206	rs2241245	6.059	0.0002569	FALSE	GSDML
ILMN_1707448	rs2241245	0.5703	0.1754	FALSE	CRKRS
ILMN_1805636	rs2241245	0.1908	0.6424	FALSE	PERLD1
ILMN_2347193	rs2241245	1.77	0.01217	FALSE	GSDML
ILMN_1659206	rs12453334	-3.602	0.5087	FALSE	RARA
ILMN_1662174	rs12453334	-1.841	0.00815	FALSE	ORMDL3
ILMN_1665004	rs12453334	5.62	0.05279	FALSE	CASC3
ILMN_1707448	rs12453334	0.2661	0.5187	FALSE	CRKRS
ILMN_1805636	rs12453334	-0.9156	0.0229	FALSE	PERLD1
ILMN_2347193	rs12453334	-2.29	0.0008925	FALSE	GSDML
ILMN_1666206	rs12453334	-7.587	2.66E-06	TRUE	GSDML
ILMN_1659206	rs4794822	5.584	0.319	FALSE	RARA
ILMN_1662174	rs4794822	2.335	0.001078	FALSE	ORMDL3
ILMN_1665004	rs4794822	-0.5212	0.8616	FALSE	CASC3
ILMN_1707448	rs4794822	0.5266	0.2143	FALSE	CRKRS
ILMN_1805636	rs4794822	0.3487	0.399	FALSE	PERLD1
ILMN_1666206	rs4794822	9.146	3.27E-08	TRUE	GSDML
ILMN_2347193	rs4794822	3.035	1.74E-05	TRUE	GSDML
ILMN_1659206	rs8070454	5.584	0.319	FALSE	RARA
ILMN_1662174	rs8070454	2.335	0.001078	FALSE	ORMDL3
ILMN_1665004	rs8070454	-0.5212	0.8616	FALSE	CASC3
ILMN_1707448	rs8070454	0.5266	0.2143	FALSE	CRKRS
ILMN_1805636	rs8070454	0.3487	0.399	FALSE	PERLD1
ILMN_1666206	rs8070454	9.146	3.27E-08	TRUE	GSDML
ILMN_2347193	rs8070454	3.035	1.74E-05	TRUE	GSDML
ILMN_1659206	rs8078723	5.584	0.319	FALSE	RARA
ILMN_1662174	rs8078723	2.335	0.001078	FALSE	ORMDL3
ILMN_1665004	rs8078723	-0.5212	0.8616	FALSE	CASC3
ILMN_1707448	rs8078723	0.5266	0.2143	FALSE	CRKRS
ILMN_1805636	rs8078723	0.3487	0.399	FALSE	PERLD1
ILMN_1666206	rs8078723	9.146	3.27E-08	TRUE	GSDML
ILMN_2347193	rs8078723	3.035	1.74E-05	TRUE	GSDML
ILMN_1659206	rs2227319	-3.672	0.4977	FALSE	RARA
ILMN_1662174	rs2227319	-1.832	0.008072	FALSE	ORMDL3
ILMN_1665004	rs2227319	5.639	0.05052	FALSE	CASC3
ILMN_1707448	rs2227319	0.1971	0.6306	FALSE	CRKRS
ILMN_1805636	rs2227319	-0.8264	0.03881	FALSE	PERLD1
ILMN_2347193	rs2227319	-2.123	0.001954	FALSE	GSDML
ILMN_1666206	rs2227319	-7.397	4.13E-06	TRUE	GSDML
ILMN_1659206	rs2227321	-3.672	0.4977	FALSE	RARA
ILMN_1662174	rs2227321	-1.832	0.008072	FALSE	ORMDL3
ILMN_1665004	rs2227321	5.639	0.05052	FALSE	CASC3
ILMN_1707448	rs2227321	0.1971	0.6306	FALSE	CRKRS
ILMN_1805636	rs2227321	-0.8264	0.03881	FALSE	PERLD1
ILMN_2347193	rs2227321	-2.123	0.001954	FALSE	GSDML
ILMN_1666206	rs2227321	-7.397	4.13E-06	TRUE	GSDML
ILMN_1659206	rs2227322	5.584	0.319	FALSE	RARA
ILMN_1662174	rs2227322	2.335	0.001078	FALSE	ORMDL3
ILMN_1665004	rs2227322	-0.5212	0.8616	FALSE	CASC3
ILMN_1707448	rs2227322	0.5266	0.2143	FALSE	CRKRS
ILMN_1805636	rs2227322	0.3487	0.399	FALSE	PERLD1
ILMN_1666206	rs2227322	9.146	3.27E-08	TRUE	GSDML
ILMN_2347193	rs2227322	3.035	1.74E-05	TRUE	GSDML
ILMN_1659206	rs25645	-4.806	0.374	FALSE	RARA
ILMN_1662174	rs25645	-1.736	0.01194	FALSE	ORMDL3
ILMN_1665004	rs25645	5.482	0.05699	FALSE	CASC3
ILMN_1707448	rs25645	0.2416	0.5549	FALSE	CRKRS
ILMN_1805636	rs25645	-0.8102	0.04254	FALSE	PERLD1
ILMN_2347193	rs25645	-1.983	0.0038	FALSE	GSDML
ILMN_1666206	rs25645	-7.067	1.08E-05	TRUE	GSDML
ILMN_1659206	rs1042658	5.75	0.3053	FALSE	RARA
ILMN_1662174	rs1042658	2.29	0.001364	FALSE	ORMDL3
ILMN_1665004	rs1042658	-0.761	0.7993	FALSE	CASC3
ILMN_1707448	rs1042658	0.5267	0.2146	FALSE	CRKRS
ILMN_1805636	rs1042658	0.4478	0.279	FALSE	PERLD1
ILMN_1666206	rs1042658	9.102	3.94E-08	TRUE	GSDML
ILMN_2347193	rs1042658	2.996	2.28E-05	TRUE	GSDML
ILMN_1659206	rs709592	5.75	0.3053	FALSE	RARA
ILMN_1662174	rs709592	2.29	0.001364	FALSE	ORMDL3
ILMN_1665004	rs709592	-0.761	0.7993	FALSE	CASC3
ILMN_1707448	rs709592	0.5267	0.2146	FALSE	CRKRS
ILMN_1805636	rs709592	0.4478	0.279	FALSE	PERLD1
ILMN_1666206	rs709592	9.102	3.94E-08	TRUE	GSDML
ILMN_2347193	rs709592	2.996	2.28E-05	TRUE	GSDML
ILMN_1659206	rs2270401	-3.34	0.5374	FALSE	RARA
ILMN_1662174	rs2270401	-1.761	0.01088	FALSE	ORMDL3
ILMN_1665004	rs2270401	6.043	0.03608	FALSE	CASC3
ILMN_1707448	rs2270401	0.1977	0.6296	FALSE	CRKRS
ILMN_1805636	rs2270401	-0.882	0.02739	FALSE	PERLD1
ILMN_2347193	rs2270401	-2.005	0.003472	FALSE	GSDML
ILMN_1666206	rs2270401	-7.197	7.54E-06	TRUE	GSDML
ILMN_1659206	rs3213762	5.75	0.3053	FALSE	RARA
ILMN_1662174	rs3213762	2.29	0.001364	FALSE	ORMDL3
ILMN_1665004	rs3213762	-0.761	0.7993	FALSE	CASC3
ILMN_1707448	rs3213762	0.5267	0.2146	FALSE	CRKRS
ILMN_1805636	rs3213762	0.4478	0.279	FALSE	PERLD1
ILMN_1666206	rs3213762	9.102	3.94E-08	TRUE	GSDML
ILMN_2347193	rs3213762	2.996	2.28E-05	TRUE	GSDML
ILMN_1659206	rs12451897	-3.34	0.5374	FALSE	RARA
ILMN_1662174	rs12451897	-1.761	0.01088	FALSE	ORMDL3
ILMN_1665004	rs12451897	6.043	0.03608	FALSE	CASC3
ILMN_1707448	rs12451897	0.1977	0.6296	FALSE	CRKRS
ILMN_1805636	rs12451897	-0.882	0.02739	FALSE	PERLD1
ILMN_2347193	rs12451897	-2.005	0.003472	FALSE	GSDML
ILMN_1666206	rs12451897	-7.197	7.54E-06	TRUE	GSDML
ILMN_1659206	rs2302777	-3.34	0.5374	FALSE	RARA
ILMN_1662174	rs2302777	-1.761	0.01088	FALSE	ORMDL3
ILMN_1665004	rs2302777	6.043	0.03608	FALSE	CASC3
ILMN_1707448	rs2302777	0.1977	0.6296	FALSE	CRKRS
ILMN_1805636	rs2302777	-0.882	0.02739	FALSE	PERLD1
ILMN_2347193	rs2302777	-2.005	0.003472	FALSE	GSDML
ILMN_1666206	rs2302777	-7.197	7.54E-06	TRUE	GSDML
ILMN_1659206	rs9916158	-3.578	0.5094	FALSE	RARA
ILMN_1662174	rs9916158	-1.633	0.01845	FALSE	ORMDL3
ILMN_1665004	rs9916158	5.856	0.04256	FALSE	CASC3
ILMN_1707448	rs9916158	0.2081	0.6121	FALSE	CRKRS
ILMN_1805636	rs9916158	-0.9233	0.02109	FALSE	PERLD1
ILMN_2347193	rs9916158	-1.906	0.005535	FALSE	GSDML
ILMN_1666206	rs9916158	-7.157	8.76E-06	TRUE	GSDML
ILMN_1659206	rs2302774	-3.224	0.5506	FALSE	RARA
ILMN_1662174	rs2302774	-1.649	0.01685	FALSE	ORMDL3
ILMN_1665004	rs2302774	6.009	0.03667	FALSE	CASC3
ILMN_1707448	rs2302774	0.182	0.6561	FALSE	CRKRS
ILMN_1805636	rs2302774	-0.989	0.01307	FALSE	PERLD1
ILMN_2347193	rs2302774	-1.974	0.003912	FALSE	GSDML
ILMN_1666206	rs2302774	-7.281	5.54E-06	TRUE	GSDML
ILMN_1659206	rs7502514	4.886	0.387	FALSE	RARA
ILMN_1662174	rs7502514	2.001	0.005513	FALSE	ORMDL3
ILMN_1665004	rs7502514	-1.452	0.63	FALSE	CASC3
ILMN_1707448	rs7502514	0.5998	0.1604	FALSE	CRKRS
ILMN_1805636	rs7502514	0.4861	0.2432	FALSE	PERLD1
ILMN_2347193	rs7502514	2.8	8.62E-05	FALSE	GSDML
ILMN_1666206	rs7502514	8.768	1.53E-07	TRUE	GSDML
ILMN_1659206	rs11078936	-1.315	0.8111	FALSE	RARA
ILMN_1662174	rs11078936	-1.382	0.04951	FALSE	ORMDL3
ILMN_1665004	rs11078936	5.866	0.04525	FALSE	CASC3
ILMN_1666206	rs11078936	-6.36	0.0001023	FALSE	GSDML
ILMN_1805636	rs11078936	-0.9425	0.02038	FALSE	PERLD1
ILMN_2347193	rs11078936	-1.396	0.04568	FALSE	GSDML
ILMN_1659206	rs8065443	3.399	0.5381	FALSE	RARA
ILMN_1662174	rs8065443	2.01	0.004327	FALSE	ORMDL3
ILMN_1665004	rs8065443	-1.293	0.6605	FALSE	CASC3
ILMN_1805636	rs8065443	0.653	0.1085	FALSE	PERLD1
ILMN_2347193	rs8065443	2.468	0.0004046	FALSE	GSDML
ILMN_1666206	rs8065443	8.33	3.39E-07	TRUE	GSDML
ILMN_1659206	rs868150	3.399	0.5381	FALSE	RARA
ILMN_1662174	rs868150	2.01	0.004327	FALSE	ORMDL3
ILMN_1665004	rs868150	-1.293	0.6605	FALSE	CASC3
ILMN_1715131	rs868150	-2.791	0.8316	FALSE	CCR7
ILMN_1805636	rs868150	0.653	0.1085	FALSE	PERLD1
ILMN_2347193	rs868150	2.468	0.0004046	FALSE	GSDML
ILMN_1666206	rs868150	8.33	3.39E-07	TRUE	GSDML
ILMN_1659206	rs7502966	-5.372	0.3201	FALSE	RARA
ILMN_1662174	rs7502966	-0.3429	0.6204	FALSE	ORMDL3
ILMN_1665004	rs7502966	-0.5089	0.8599	FALSE	CASC3
ILMN_1666206	rs7502966	-3.135	0.05252	FALSE	GSDML
ILMN_1715131	rs7502966	-9.816	0.4448	FALSE	CCR7
ILMN_1805636	rs7502966	-0.3639	0.3613	FALSE	PERLD1
ILMN_2347193	rs7502966	-0.8263	0.2291	FALSE	GSDML
ILMN_1735930	rs10402422	-92.31	0.07441	FALSE	KLF2
ILMN_1752333	rs10402422	-0.3618	0.506	FALSE	SLC35E1
ILMN_1754738	rs10402422	4.779	0.1994	FALSE	AP1M1
ILMN_1760858	rs10402422	6.172	0.403	FALSE	RAB8A
ILMN_1788017	rs10402422	1.388	0.5494	FALSE	HSH2D
ILMN_2059173	rs10402422	8.409	0.3478	FALSE	SLC35E1
ILMN_1735930	rs10404046	-108	0.0402	FALSE	KLF2
ILMN_1752333	rs10404046	-0.2741	0.6208	FALSE	SLC35E1
ILMN_1754738	rs10404046	4.839	0.2019	FALSE	AP1M1
ILMN_1760858	rs10404046	3.958	0.5985	FALSE	RAB8A
ILMN_1788017	rs10404046	0.4884	0.8362	FALSE	HSH2D
ILMN_2059173	rs10404046	10.48	0.2505	FALSE	SLC35E1
ILMN_1735930	rs2034892	-100.2	0.05548	FALSE	KLF2
ILMN_1752333	rs2034892	-0.3868	0.4821	FALSE	SLC35E1
ILMN_1754738	rs2034892	4.47	0.2354	FALSE	AP1M1
ILMN_1760858	rs2034892	5.331	0.4752	FALSE	RAB8A
ILMN_1788017	rs2034892	1.059	0.6515	FALSE	HSH2D
ILMN_2059173	rs2034892	10.24	0.2581	FALSE	SLC35E1
ILMN_1735930	rs2290669	-130.6	0.04153	FALSE	KLF2
ILMN_1752333	rs2290669	-0.4885	0.4685	FALSE	SLC35E1
ILMN_1754738	rs2290669	4.892	0.289	FALSE	AP1M1
ILMN_1760858	rs2290669	-0.1372	0.988	FALSE	RAB8A
ILMN_1788017	rs2290669	-0.4326	0.8803	FALSE	HSH2D
ILMN_2059173	rs2290669	14.9	0.1791	FALSE	SLC35E1
ILMN_1735930	rs8110761	-111.1	0.03381	FALSE	KLF2
ILMN_1752333	rs8110761	-0.3175	0.5644	FALSE	SLC35E1
ILMN_1754738	rs8110761	4.527	0.2298	FALSE	AP1M1
ILMN_1760858	rs8110761	3.24	0.6646	FALSE	RAB8A
ILMN_1788017	rs8110761	0.4948	0.8331	FALSE	HSH2D
ILMN_2059173	rs8110761	10.46	0.2486	FALSE	SLC35E1
ILMN_1735930	rs1870071	-108	0.03698	FALSE	KLF2
ILMN_1752333	rs1870071	-0.3471	0.5239	FALSE	SLC35E1
ILMN_1754738	rs1870071	4.901	0.1886	FALSE	AP1M1
ILMN_1760858	rs1870071	1.649	0.8234	FALSE	RAB8A
ILMN_1788017	rs1870071	0.2264	0.9223	FALSE	HSH2D
ILMN_2059173	rs1870071	10.98	0.2205	FALSE	SLC35E1
ILMN_1735930	rs873636	-108	0.03698	FALSE	KLF2
ILMN_1752333	rs873636	-0.3471	0.5239	FALSE	SLC35E1
ILMN_1754738	rs873636	4.901	0.1886	FALSE	AP1M1
ILMN_1760858	rs873636	1.649	0.8234	FALSE	RAB8A
ILMN_1788017	rs873636	0.2264	0.9223	FALSE	HSH2D
ILMN_2059173	rs873636	10.98	0.2205	FALSE	SLC35E1
ILMN_1735930	rs10411936	-103.9	0.04366	FALSE	KLF2
ILMN_1752333	rs10411936	-0.2278	0.6741	FALSE	SLC35E1
ILMN_1754738	rs10411936	4.795	0.1959	FALSE	AP1M1
ILMN_1760858	rs10411936	2.139	0.771	FALSE	RAB8A
ILMN_1788017	rs10411936	0.2424	0.9164	FALSE	HSH2D
ILMN_2059173	rs10411936	10.33	0.2467	FALSE	SLC35E1
ILMN_1735930	rs11878602	-103.9	0.04366	FALSE	KLF2
ILMN_1752333	rs11878602	-0.2278	0.6741	FALSE	SLC35E1
ILMN_1754738	rs11878602	4.795	0.1959	FALSE	AP1M1
ILMN_1760858	rs11878602	2.139	0.771	FALSE	RAB8A
ILMN_1788017	rs11878602	0.2424	0.9164	FALSE	HSH2D
ILMN_2059173	rs11878602	10.33	0.2467	FALSE	SLC35E1
ILMN_1735930	rs7256818	-103.9	0.04366	FALSE	KLF2
ILMN_1752333	rs7256818	-0.2278	0.6741	FALSE	SLC35E1
ILMN_1754738	rs7256818	4.795	0.1959	FALSE	AP1M1
ILMN_1760858	rs7256818	2.139	0.771	FALSE	RAB8A
ILMN_1788017	rs7256818	0.2424	0.9164	FALSE	HSH2D
ILMN_2059173	rs7256818	10.33	0.2467	FALSE	SLC35E1
ILMN_1735930	rs2607278	-103.9	0.04366	FALSE	KLF2
ILMN_1752333	rs2607278	-0.2278	0.6741	FALSE	SLC35E1
ILMN_1754738	rs2607278	4.795	0.1959	FALSE	AP1M1
ILMN_1760858	rs2607278	2.139	0.771	FALSE	RAB8A
ILMN_1788017	rs2607278	0.2424	0.9164	FALSE	HSH2D
ILMN_2059173	rs2607278	10.33	0.2467	FALSE	SLC35E1
